# Supplementary material for: Integrating differential expression under drought with gene family expansion unique to drought-tolerant species prioritizes candidate genes for drought adaptation in Brassicaceae species
Source: BMC Genomics. 2025 Jun 19;26:571. doi: 10.1186/s12864-025-11737-0 (PMC12180157; doi:10.1186/s12864-025-11737-0)
Supplement: Supplementary file 2 — Supplementary Material 2 [file 12864_2025_11737_MOESM2_ESM.xlsx]

## Sheet: Candidate_gene_families_and_tol
Protein.Accession_separator_edited	Protein.Accession	HOG	Human.Readable.Description	species	baseMean	log2FoldChange	pvalue	padj	significant	selection_pvalue	Candidate_Gene_Set	Only_both_tol_up	Subfunctionalization	Prio_Selection	Prio_focus_set	Notes_focus_set	Notes_Selection	Notes_on_function_focus_set	Notes_on_function_Selection
fgenesh2_kg_6__2379__AT5G23860_1	fgenesh2_kg.6__2379__AT5G23860.1	N0.HOG0000034	Tubulin beta chain	Arabidopsis_lyrata	837.843	-0.604603	0.00586096	0.0164043	yes	1	no	no
AT5G23860	AT5G23860	N0.HOG0000034	Tubulin beta chain	Arabidopsis_thaliana	1026.9	0.228781	0.507097	0.670926	no	1	no	no
GSBRNA2T00133456001	GSBRNA2T00133456001	N0.HOG0000034	Tubulin beta chain	Brassica_napus	37.3609	-0.605269	0.0786511	0.200656	no	1	no	no
EUTSA_v10010366mg	EUTSA_v10010366mg	N0.HOG0000034	Tubulin beta chain	Eutrema_salsugineum	2012.52	-0.539745	5.56446e-05	0.000369139	yes	1	no	no
EUTSA_v10004208mg	EUTSA_v10004208mg	N0.HOG0000034	Tubulin beta chain	Eutrema_salsugineum	953.894	-0.666372	7.26835e-07	8.14707e-06	yes	1	no	no
fgenesh2_kg_48__4__AT5G59130_1	fgenesh2_kg.48__4__AT5G59130.1	N0.HOG0000065	Subtilisin-like protease SBT4.11	Arabidopsis_lyrata	2.96176	4.88085	0.0440542	0.0908328	yes	1	no	no
fgenesh2_kg_8__1860__AT5G59130_1	fgenesh2_kg.8__1860__AT5G59130.1	N0.HOG0000065	Subtilisin-like protease SBT4.11	Arabidopsis_lyrata	1.1292	3.52007	0.36056	0.48227	no	1	no	no
AT5G59130	AT5G59130	N0.HOG0000065	Subtilisin-like protease SBT4.11	Arabidopsis_thaliana	391.757	-0.133554	0.773746	0.863611	no	1	no	no
GSBRNA2T00141095001	GSBRNA2T00141095001	N0.HOG0000065	Subtilisin-like protease SBT4.11	Brassica_napus	0	NA	NA	NA	no	1	no	no
GSBRNA2T00148732001	GSBRNA2T00148732001	N0.HOG0000065	Subtilisin-like protease SBT4.11	Brassica_napus	0	NA	NA	NA	no	1	no	no
EUTSA_v10015748mg	EUTSA_v10015748mg	N0.HOG0000065	Subtilisin-like protease SBT4.11	Eutrema_salsugineum	3.04745	1.15448	0.561362	0.694449	no	0.0318163	no	no
fgenesh2_kg_3__2466__AT3G22470_1	fgenesh2_kg.3__2466__AT3G22470.1	N0.HOG0000169	Pentatricopeptide repeat-containing protein At3g22470, mitochondrial	Arabidopsis_lyrata	39.3879	1.21034	0.0488006	0.0988636	yes	NA	no	no
AT3G22470	AT3G22470	N0.HOG0000169	Pentatricopeptide repeat-containing protein At3g22470, mitochondrial	Arabidopsis_thaliana	115.122	0.321472	0.32208	0.513699	no	NA	no	no
GSBRNA2T00130357001	GSBRNA2T00130357001	N0.HOG0000169	Pentatricopeptide repeat-containing protein At1g12300, mitochondrial	Brassica_napus	0	NA	NA	NA	no	NA	no	no
EUTSA_v10020312mg	EUTSA_v10020312mg	N0.HOG0000169	Pentatricopeptide repeat-containing protein At1g12300, mitochondrial	Eutrema_salsugineum	91.1543	0.672588	0.0345645	0.0844303	yes	NA	no	no
EUTSA_v10002441mg	EUTSA_v10002441mg	N0.HOG0000169	Pentatricopeptide repeat-containing protein At1g12775, mitochondrial	Eutrema_salsugineum	171.575	0.352954	0.156904	0.275226	no	NA	no	no
Al_scaffold_0005_801	Al_scaffold_0005_801	N0.HOG0000198	Disease resistance protein RPS6	Arabidopsis_lyrata	0.1597	0.731358	0.857754	NA	no	NA	candidate_gene_set	no
Al_scaffold_0008_174	Al_scaffold_0008_174	N0.HOG0000198	ADP-ribosyl cyclase/cyclic ADP-ribose hydrolase	Arabidopsis_lyrata	43.135	-2.36456	1.01424e-06	7.36918e-06	yes	NA	candidate_gene_set	no
Al_scaffold_0008_176	Al_scaffold_0008_176	N0.HOG0000198	ADP-ribosyl cyclase/cyclic ADP-ribose hydrolase	Arabidopsis_lyrata	3.39954	-3.28447	0.0854316	0.156447	no	NA	candidate_gene_set	no
AT5G46450	AT5G46450	N0.HOG0000198	ADP-ribosyl cyclase/cyclic ADP-ribose hydrolase	Arabidopsis_thaliana	548.664	1.24147	0.0511857	0.185939	no	NA	candidate_gene_set	no
GSBRNA2T00054722001	GSBRNA2T00054722001	N0.HOG0000198	ADP-ribosyl cyclase/cyclic ADP-ribose hydrolase	Brassica_napus	6.28107	-0.1966	0.806041	0.900551	no	NA	candidate_gene_set	no
EUTSA_v10001229mg	EUTSA_v10001229mg	N0.HOG0000198	ADP-ribosyl cyclase/cyclic ADP-ribose hydrolase	Eutrema_salsugineum	395.098	0.516471	0.00913045	0.0284522	yes	NA	candidate_gene_set	no
EUTSA_v10001234mg	EUTSA_v10001234mg	N0.HOG0000198	ADP-ribosyl cyclase/cyclic ADP-ribose hydrolase	Eutrema_salsugineum	18.3232	-1.75489	0.0122131	0.0359883	yes	NA	candidate_gene_set	no
fgenesh2_kg_7__588__AT4G35020_1	fgenesh2_kg.7__588__AT4G35020.1	N0.HOG0000236	Rac-like GTP-binding protein ARAC3	Arabidopsis_lyrata	523.268	-0.407857	0.070769	0.134345	no	1	no	no
AT4G35020	AT4G35020	N0.HOG0000236	Rac-like GTP-binding protein ARAC3	Arabidopsis_thaliana	864.08	-0.221856	0.507674	0.671052	no	1	no	no
GSBRNA2T00121377001	GSBRNA2T00121377001	N0.HOG0000236	Rac-like GTP-binding protein ARAC3	Brassica_napus	16.0681	-1.3462	0.0117767	0.0439523	yes	1	no	no
EUTSA_v10026291mg	EUTSA_v10026291mg	N0.HOG0000236	Rac-like GTP-binding protein ARAC3	Eutrema_salsugineum	705.12	0.00998778	0.952027	0.971165	no	1	no	no
EUTSA_v10022857mg	EUTSA_v10022857mg	N0.HOG0000236	Rac-like GTP-binding protein ARAC3	Eutrema_salsugineum	1606.49	-0.650922	1.10292e-06	1.18914e-05	yes	1	no	no
fgenesh2_kg_1__2432__AT1G22370_2	fgenesh2_kg.1__2432__AT1G22370.2	N0.HOG0000371	UDP-glycosyltransferase 85A5	Arabidopsis_lyrata	542.439	0.599552	0.0190581	0.044818	yes	NA	no	no
AT1G22370	AT1G22370	N0.HOG0000371	UDP-glycosyltransferase 85A5	Arabidopsis_thaliana	1399.29	0.660131	0.0365046	0.154505	no	NA	no	no
GSBRNA2T00073095001	GSBRNA2T00073095001	N0.HOG0000371	UDP-glycosyltransferase 85A5	Brassica_napus	366.993	0.906289	5.74615e-16	1.00755e-14	yes	NA	no	no
GSBRNA2T00153135001	GSBRNA2T00153135001	N0.HOG0000371	UDP-glycosyltransferase 85A5	Brassica_napus	28.8122	0.453342	0.218786	0.417612	no	NA	no	no
EUTSA_v10007502mg	EUTSA_v10007502mg	N0.HOG0000371	UDP-glycosyltransferase 85A5	Eutrema_salsugineum	142.432	2.10157	0.0260321	0.0669209	yes	NA	no	no
EUTSA_v10007489mg	EUTSA_v10007489mg	N0.HOG0000371	UDP-glycosyltransferase 85A5	Eutrema_salsugineum	306.977	-2.45779	2.0587e-17	1.89183e-15	yes	NA	no	no
Al_scaffold_0001_3548	Al_scaffold_0001_3548	N0.HOG0000374	UDP-glycosyltransferase 85A1	Arabidopsis_lyrata	0.6388	2.67979	0.499901	NA	no	NA	no	no
fgenesh2_kg_1__2434__AT1G22400_1	fgenesh2_kg.1__2434__AT1G22400.1	N0.HOG0000374	UDP-glycosyltransferase 85A1	Arabidopsis_lyrata	1051.24	-2.06222	3.60619e-23	2.75897e-21	yes	NA	no	no
AT1G22400	AT1G22400	N0.HOG0000374	UDP-glycosyltransferase 85A1	Arabidopsis_thaliana	433.699	-1.87951	8.6657e-07	5.49313e-05	yes	NA	no	no
GSBRNA2T00037830001	GSBRNA2T00037830001	N0.HOG0000374	UDP-glycosyltransferase 85A1	Brassica_napus	28.5755	-1.2758	0.00148644	0.00731159	yes	NA	no	no
GSBRNA2T00085931001	GSBRNA2T00085931001	N0.HOG0000374	UDP-glycosyltransferase 85A1	Brassica_napus	122.556	-1.41894	3.05964e-14	4.86759e-13	yes	NA	no	no
EUTSA_v10009957mg	EUTSA_v10009957mg	N0.HOG0000374	UDP-glycosyltransferase 85A1	Eutrema_salsugineum	167.054	-0.700181	0.0406945	0.0960535	yes	NA	no	no
Al_scaffold_0092_2	Al_scaffold_0092_2	N0.HOG0000377	transmembrane protein 214	Arabidopsis_lyrata	3.82403	5.26948	0.00396897	0.0117659	yes	NA	no	no
scaffold_200002_1	scaffold_200002.1	N0.HOG0000377	transmembrane protein 214-like	Arabidopsis_lyrata	0.614408	2.59378	0.51418	NA	no	NA	no	no
fgenesh1_pg_C_scaffold_5000112	fgenesh1_pg.C_scaffold_5000112	N0.HOG0000377	transmembrane protein 214-like	Arabidopsis_lyrata	382.839	1.18665	6.43781e-07	4.88491e-06	yes	NA	no	no
fgenesh1_pg_C_scaffold_5000230	fgenesh1_pg.C_scaffold_5000230	N0.HOG0000377	transmembrane protein 214-like	Arabidopsis_lyrata	1260.63	0.877081	0.000345413	0.00138688	yes	NA	no	no
fgenesh2_kg_2__1337__AT1G70770_1	fgenesh2_kg.2__1337__AT1G70770.1	N0.HOG0000377	transmembrane protein 214-like	Arabidopsis_lyrata	2075.8	0.63508	0.00260353	0.00814882	yes	NA	no	no
Al_scaffold_0005_55	Al_scaffold_0005_55	N0.HOG0000377	transmembrane protein 214-like	Arabidopsis_lyrata	38.2336	0.631887	0.237048	0.352923	no	NA	no	no
scaffold_301361_1	scaffold_301361.1	N0.HOG0000377	transmembrane protein 214-like	Arabidopsis_lyrata	197.436	0.346877	0.164952	0.265553	no	NA	no	no
Al_scaffold_0003_2626	Al_scaffold_0003_2626	N0.HOG0000377	transmembrane protein 214-like	Arabidopsis_lyrata	155.481	0.0930397	0.733	0.810644	no	NA	no	no
fgenesh1_pg_C_scaffold_4002937	fgenesh1_pg.C_scaffold_4002937	N0.HOG0000377	transmembrane protein 214-like	Arabidopsis_lyrata	12.6572	0.051964	0.947786	0.964993	no	NA	no	no
fgenesh1_pg_C_scaffold_358000001	fgenesh1_pg.C_scaffold_358000001	N0.HOG0000377	transmembrane protein 214-like	Arabidopsis_lyrata	10.8991	-1.30779	0.696113	0.783271	no	NA	no	no
Al_scaffold_0008_1001	Al_scaffold_0008_1001	N0.HOG0000377	Unknown protein	Arabidopsis_lyrata	0	NA	NA	NA	no	NA	no	no
Al_scaffold_0008_1010	Al_scaffold_0008_1010	N0.HOG0000377	transmembrane protein 214-like	Arabidopsis_lyrata	0	NA	NA	NA	no	NA	no	no
fgenesh1_pg_C_scaffold_4002019	fgenesh1_pg.C_scaffold_4002019	N0.HOG0000377	transmembrane protein 214-like	Arabidopsis_lyrata	0	NA	NA	NA	no	NA	no	no
fgenesh1_pg_C_scaffold_8000778	fgenesh1_pg.C_scaffold_8000778	N0.HOG0000377	transmembrane protein 214-like	Arabidopsis_lyrata	0	NA	NA	NA	no	NA	no	no
scaffold_401441_1	scaffold_401441.1	N0.HOG0000377	transmembrane protein 214-like	Arabidopsis_lyrata	0	NA	NA	NA	no	NA	no	no
scaffold_603274_1	scaffold_603274.1	N0.HOG0000377	transmembrane protein 214-like	Arabidopsis_lyrata	0	NA	NA	NA	no	NA	no	no
AT1G70770	AT1G70770	N0.HOG0000377	transmembrane protein 214-like	Arabidopsis_thaliana	2571.62	0.533847	0.211384	0.404393	no	NA	no	no
AT3G11880	AT3G11880	N0.HOG0000377	transmembrane protein 214-like	Arabidopsis_thaliana	834.277	0.338103	0.160181	0.347857	no	NA	no	no
GSBRNA2T00031018001	GSBRNA2T00031018001	N0.HOG0000377	transmembrane protein 214-like	Brassica_napus	87.7194	0.0192503	0.926622	0.964493	no	NA	no	no
GSBRNA2T00116536001	GSBRNA2T00116536001	N0.HOG0000377	transmembrane protein 214-like	Brassica_napus	157.117	-0.330131	0.0407827	0.120728	no	NA	no	no
EUTSA_v10018292mg	EUTSA_v10018292mg	N0.HOG0000377	transmembrane protein 214-like	Eutrema_salsugineum	3065.2	0.0110404	0.921736	0.952432	no	NA	no	no
scaffold_400558_1	scaffold_400558.1	N0.HOG0000400	F-box/kelch-repeat protein At1g64840	Arabidopsis_lyrata	0.654075	2.73016	0.483496	NA	no	NA	candidate_gene_set	only_both_tol_up
scaffold_400439_1	scaffold_400439.1	N0.HOG0000400	F-box/kelch-repeat protein At2g24250	Arabidopsis_lyrata	6.5071	1.05593	0.431613	0.552458	no	NA	candidate_gene_set	only_both_tol_up
scaffold_400835_1	scaffold_400835.1	N0.HOG0000400	F-box/kelch-repeat protein At1g64840	Arabidopsis_lyrata	61.9651	0.822512	0.022276	0.0513353	yes	NA	candidate_gene_set	only_both_tol_up			1	super large HOG, alignment of some genes not good. Adding closest HOGs adds 2 Bnapus and 4 Eutrema. MSA is the best possible. Very closely related Eutrema and Alyrata homologs are sign. Upregulated!		F-box/kelch-repeat protein At1g64840, localized in Cytoplasm (experimental), and F-box/kelch-repeat protein At2g24250, “In plants, F-box genes comprise a rapidly evolving superfamily encoding a subunit of the SCF complex, an E3 ubiquitin ligase catalyzing substrate-specific protein degradation (Xu et al., 2009).” (reference genome publication Eutrema Salsugineum 2013)
scaffold_400562_1	scaffold_400562.1	N0.HOG0000400	F-box/kelch-repeat protein At1g64840	Arabidopsis_lyrata	0.204803	0.731358	0.857754	NA	no	NA	candidate_gene_set	only_both_tol_up
scaffold_400541_1	scaffold_400541.1	N0.HOG0000400	F-box/kelch-repeat protein At1g64840	Arabidopsis_lyrata	216.68	0.40012	0.0637452	0.123356	no	NA	candidate_gene_set	only_both_tol_up
scaffold_400834_1	scaffold_400834.1	N0.HOG0000400	F-box/kelch-repeat protein At1g64840	Arabidopsis_lyrata	133.979	0.365688	0.245734	0.362363	no	NA	candidate_gene_set	only_both_tol_up
scaffold_400836_1	scaffold_400836.1	N0.HOG0000400	F-box/kelch-repeat protein At1g64840	Arabidopsis_lyrata	36.2233	-0.258988	0.614145	0.717128	no	NA	candidate_gene_set	only_both_tol_up
scaffold_400830_1	scaffold_400830.1	N0.HOG0000400	F-box/kelch-repeat protein At1g64840	Arabidopsis_lyrata	5.31391	-0.386955	0.752735	0.826417	no	NA	candidate_gene_set	only_both_tol_up
scaffold_400547_1	scaffold_400547.1	N0.HOG0000400	F-box/kelch-repeat protein At1g64840	Arabidopsis_lyrata	4.49781	-0.450241	0.711693	0.794671	no	NA	candidate_gene_set	only_both_tol_up
fgenesh1_pm_C_scaffold_4000292	fgenesh1_pm.C_scaffold_4000292	N0.HOG0000400	F-box/kelch-repeat protein At2g24250	Arabidopsis_lyrata	73.4719	-0.520914	0.222909	0.337172	no	NA	candidate_gene_set	only_both_tol_up
scaffold_400551_1	scaffold_400551.1	N0.HOG0000400	F-box/kelch-repeat protein At1g64840	Arabidopsis_lyrata	0.158554	-1.19219	0.770156	NA	no	NA	candidate_gene_set	only_both_tol_up
scaffold_400549_1	scaffold_400549.1	N0.HOG0000400	F-box/kelch-repeat protein At1g64840	Arabidopsis_lyrata	0	NA	NA	NA	no	NA	candidate_gene_set	only_both_tol_up
scaffold_400550_1	scaffold_400550.1	N0.HOG0000400	F-box/kelch-repeat protein At1g64840	Arabidopsis_lyrata	0	NA	NA	NA	no	NA	candidate_gene_set	only_both_tol_up
scaffold_400556_1	scaffold_400556.1	N0.HOG0000400	F-box/kelch-repeat protein At1g64840	Arabidopsis_lyrata	0	NA	NA	NA	no	NA	candidate_gene_set	only_both_tol_up
scaffold_400827_1	scaffold_400827.1	N0.HOG0000400	F-box/kelch-repeat protein At1g64840	Arabidopsis_lyrata	0	NA	NA	NA	no	NA	candidate_gene_set	only_both_tol_up
scaffold_400828_1	scaffold_400828.1	N0.HOG0000400	F-box/kelch-repeat protein At1g64840	Arabidopsis_lyrata	0	NA	NA	NA	no	NA	candidate_gene_set	only_both_tol_up
scaffold_400829_1	scaffold_400829.1	N0.HOG0000400	F-box/kelch-repeat protein At1g64840	Arabidopsis_lyrata	0	NA	NA	NA	no	NA	candidate_gene_set	only_both_tol_up
scaffold_400833_1	scaffold_400833.1	N0.HOG0000400	F-box/kelch-repeat protein At1g64840	Arabidopsis_lyrata	0	NA	NA	NA	no	NA	candidate_gene_set	only_both_tol_up
AT2G24250	AT2G24250	N0.HOG0000400	F-box/kelch-repeat protein At2g24250	Arabidopsis_thaliana	72.554	0.290015	0.530187	0.688905	no	NA	candidate_gene_set	only_both_tol_up
AT1G64840	AT1G64840	N0.HOG0000400	F-box/kelch-repeat protein At1g64840	Arabidopsis_thaliana	389.419	-0.135541	0.666363	0.789288	no	NA	candidate_gene_set	only_both_tol_up
GSBRNA2T00012201001	GSBRNA2T00012201001	N0.HOG0000400	F-box/kelch-repeat protein At1g64840	Brassica_napus	17.2927	0.545592	0.26085	0.469356	no	NA	candidate_gene_set	only_both_tol_up
EUTSA_v10000460mg	EUTSA_v10000460mg	N0.HOG0000400	F-box/kelch-repeat protein At1g64840	Eutrema_salsugineum	239.969	0.506749	0.0141649	0.040672	yes	NA	candidate_gene_set	only_both_tol_up
EUTSA_v10000675mg	EUTSA_v10000675mg	N0.HOG0000400	F-box/kelch-repeat protein At1g64840	Eutrema_salsugineum	251.577	0.427173	0.0354808	0.0862236	yes	NA	candidate_gene_set	only_both_tol_up
EUTSA_v10000166mg	EUTSA_v10000166mg	N0.HOG0000400	F-box/kelch-repeat protein At1g64840	Eutrema_salsugineum	201.355	0.367534	0.0937416	0.185781	no	NA	candidate_gene_set	only_both_tol_up
EUTSA_v10000199mg	EUTSA_v10000199mg	N0.HOG0000400	F-box/kelch-repeat protein At1g64840	Eutrema_salsugineum	58.4918	0.366755	0.282875	0.425671	no	NA	candidate_gene_set	only_both_tol_up
fgenesh1_pm_C_scaffold_4002384	fgenesh1_pm.C_scaffold_4002384	N0.HOG0000438	L-gulonolactone oxidase 2	Arabidopsis_lyrata	30.9254	1.07572	0.0446137	0.0917841	yes	1	no	no
AT2G46760	AT2G46760	N0.HOG0000438	L-gulonolactone oxidase 2	Arabidopsis_thaliana	33.7565	0.423733	0.434097	0.611001	no	1	no	no
GSBRNA2T00132927001	GSBRNA2T00132927001	N0.HOG0000438	L-gulonolactone oxidase 2	Brassica_napus	4.52061	1.10653	0.247039	0.453223	no	0.190974	no	no
EUTSA_v10001364mg	EUTSA_v10001364mg	N0.HOG0000438	L-gulonolactone oxidase 2	Eutrema_salsugineum	478.858	1.24374	4.58023e-05	0.000313294	yes	0.100204	no	no
EUTSA_v10002834mg	EUTSA_v10002834mg	N0.HOG0000438	L-gulonolactone oxidase 2	Eutrema_salsugineum	2.14559	1.20119	0.641097	0.757635	no	1	no	no
fgenesh2_kg_165__1__AT1G13110_1	fgenesh2_kg.165__1__AT1G13110.1	N0.HOG0000475	Cytochrome P450 71B7	Arabidopsis_lyrata	379.141	0.814855	0.00026166	0.00108636	yes	NA	candidate_gene_set	no
fgenesh2_kg_1__1418__AT1G13110_1	fgenesh2_kg.1__1418__AT1G13110.1	N0.HOG0000475	Cytochrome P450 71B7	Arabidopsis_lyrata	26.5146	-0.956541	0.351488	0.473348	no	NA	candidate_gene_set	no
fgenesh1_pm_C_scaffold_4000545	fgenesh1_pm.C_scaffold_4000545	N0.HOG0000475	Cytochrome P450 71B7	Arabidopsis_lyrata	1.60048	-1.77922	0.482394	0.600285	no	NA	candidate_gene_set	no
AT1G13110	AT1G13110	N0.HOG0000475	Cytochrome P450 71B7	Arabidopsis_thaliana	2513.38	0.287192	0.463234	0.63606	no	NA	candidate_gene_set	no
GSBRNA2T00090465001	GSBRNA2T00090465001	N0.HOG0000475	Cytochrome P450 71B7	Brassica_napus	1.00265	1.0823	0.613054	NA	no	NA	candidate_gene_set	no
GSBRNA2T00035494001	GSBRNA2T00035494001	N0.HOG0000475	Cytochrome P450 71B7	Brassica_napus	0.337345	0.110237	0.974132	NA	no	NA	candidate_gene_set	no
EUTSA_v10023132mg	EUTSA_v10023132mg	N0.HOG0000475	Cytochrome P450 71B7	Eutrema_salsugineum	19.8582	-0.239547	0.745877	0.835878	no	NA	candidate_gene_set	no
EUTSA_v10007425mg	EUTSA_v10007425mg	N0.HOG0000475	Cytochrome P450 71B7	Eutrema_salsugineum	75.4537	-0.685883	0.148893	0.264067	no	NA	candidate_gene_set	no
fgenesh1_pg_C_scaffold_1004376	fgenesh1_pg.C_scaffold_1004376	N0.HOG0000480	GTP-binding protein SAR1A	Arabidopsis_lyrata	4245.21	-1.11674	5.50438e-07	4.25672e-06	yes	1	no	no
AT1G56330	AT1G56330	N0.HOG0000480	GTP-binding protein SAR1A	Arabidopsis_thaliana	4789.78	-1.09951	0.00479228	0.0463365	yes	1	no	no
GSBRNA2T00067086001	GSBRNA2T00067086001	N0.HOG0000480	GTP-binding protein SAR1A	Brassica_napus	23.9666	-0.78609	0.0657576	0.174795	no	0.0259249	no	no
EUTSA_v10023657mg	EUTSA_v10023657mg	N0.HOG0000480	GTP-binding protein SAR1A	Eutrema_salsugineum	2036.33	-0.306109	0.0244173	0.0635801	yes	1	no	no
EUTSA_v10023704mg	EUTSA_v10023704mg	N0.HOG0000480	GTP-binding protein SAR1A	Eutrema_salsugineum	1018.54	-0.469391	0.000803665	0.00369028	yes	1	no	no
Al_scaffold_0008_64	Al_scaffold_0008_64	N0.HOG0000528	F-box protein At2g07140	Arabidopsis_lyrata	3.56339	5.16073	0.0113761	0.0288983	yes	NA	no	no
fgenesh1_pm_C_scaffold_4000678	fgenesh1_pm.C_scaffold_4000678	N0.HOG0000528	F-box domain-containing protein	Arabidopsis_lyrata	1.04789	3.38398	0.309431	0.431232	no	NA	no	no
scaffold_303134_1	scaffold_303134.1	N0.HOG0000528	F-box domain-containing protein	Arabidopsis_lyrata	4.21032	1.67686	0.23604	0.352034	no	NA	no	no
scaffold_303138_1	scaffold_303138.1	N0.HOG0000528	F-box domain-containing protein	Arabidopsis_lyrata	0.111395	0.731358	0.857754	NA	no	NA	no	no
scaffold_301217_1	scaffold_301217.1	N0.HOG0000528	F-box protein At2g07140	Arabidopsis_lyrata	32.5461	0.382474	0.509483	0.625086	no	NA	no	no
fgenesh1_pg_C_scaffold_3002478	fgenesh1_pg.C_scaffold_3002478	N0.HOG0000528	F-box domain-containing protein	Arabidopsis_lyrata	0.77996	0.0353599	0.991315	NA	no	NA	no	no
scaffold_401266_1	scaffold_401266.1	N0.HOG0000528	F-box domain-containing protein	Arabidopsis_lyrata	27.4416	-0.152613	0.778632	0.845359	no	NA	no	no
scaffold_303136_1	scaffold_303136.1	N0.HOG0000528	F-box domain-containing protein	Arabidopsis_lyrata	0	NA	NA	NA	no	NA	no	no
scaffold_401261_1	scaffold_401261.1	N0.HOG0000528	F-box domain-containing protein	Arabidopsis_lyrata	0	NA	NA	NA	no	NA	no	no
AT1G25141	AT1G25141	N0.HOG0000528	F-box domain-containing protein	Arabidopsis_thaliana	29.5247	1.43026	0.0797095	0.237143	no	NA	no	no
AT3G25460	AT3G25460	N0.HOG0000528	F-box protein At2g07140	Arabidopsis_thaliana	0	NA	NA	NA	no	NA	no	no
AT5G47300	AT5G47300	N0.HOG0000528	F-box protein At2g07140	Arabidopsis_thaliana	0	NA	NA	NA	no	NA	no	no
GSBRNA2T00006700001	GSBRNA2T00006700001	N0.HOG0000528	F-box domain-containing protein	Brassica_napus	0	NA	NA	NA	no	NA	no	no
GSBRNA2T00085246001	GSBRNA2T00085246001	N0.HOG0000528	F-box domain-containing protein	Brassica_napus	0	NA	NA	NA	no	NA	no	no
EUTSA_v10002795mg	EUTSA_v10002795mg	N0.HOG0000528	F-box domain-containing protein	Eutrema_salsugineum	1.27878	-4.15102	0.210243	0.342911	no	NA	no	no
EUTSA_v10002868mg	EUTSA_v10002868mg	N0.HOG0000528	F-box domain-containing protein	Eutrema_salsugineum	0	NA	NA	NA	no	NA	no	no
EUTSA_v10002977mg	EUTSA_v10002977mg	N0.HOG0000528	F-box domain-containing protein	Eutrema_salsugineum	0	NA	NA	NA	no	NA	no	no
EUTSA_v10003090mg	EUTSA_v10003090mg	N0.HOG0000528	F-box domain-containing protein	Eutrema_salsugineum	0	NA	NA	NA	no	NA	no	no
fgenesh2_kg_5__894__AT3G45070_1	fgenesh2_kg.5__894__AT3G45070.1	N0.HOG0000582	Cytosolic sulfotransferase 6	Arabidopsis_lyrata	0	NA	NA	NA	no	NA	no	no
AT5G43690	AT5G43690	N0.HOG0000582	Cytosolic sulfotransferase 1	Arabidopsis_thaliana	7.77277	1.22631	0.219277	0.412674	no	NA	no	no
GSBRNA2T00029599001	GSBRNA2T00029599001	N0.HOG0000582	Cytosolic sulfotransferase 1	Brassica_napus	0	NA	NA	NA	no	NA	no	no
EUTSA_v10014078mg	EUTSA_v10014078mg	N0.HOG0000582	Cytosolic sulfotransferase 1	Eutrema_salsugineum	144.055	-0.808077	0.0428177	0.0997781	yes	NA	no	no
EUTSA_v10014092mg	EUTSA_v10014092mg	N0.HOG0000582	Cytosolic sulfotransferase 1	Eutrema_salsugineum	4.94749	-2.79397	0.0467392	0.106926	no	NA	no	no
scaffold_403687_1	scaffold_403687.1	N0.HOG0000596	Ubiquitin-40S ribosomal protein S27a	Arabidopsis_lyrata	10961.4	-0.90454	6.03554e-09	6.76291e-08	yes	1	candidate_gene_set	no
fgenesh2_kg_5__2722__AT3G62250_1	fgenesh2_kg.5__2722__AT3G62250.1	N0.HOG0000596	Ubiquitin-40S ribosomal protein S27a	Arabidopsis_lyrata	7793.03	-1.25109	5.61237e-13	1.21874e-11	yes	1	candidate_gene_set	no
AT2G47110	AT2G47110	N0.HOG0000596	Ubiquitin-40S ribosomal protein S27a-2	Arabidopsis_thaliana	5681.39	-0.0850165	0.677719	0.79709	no	1	candidate_gene_set	no
GSBRNA2T00097764001	GSBRNA2T00097764001	N0.HOG0000596	Ubiquitin-40S ribosomal protein S27a-3	Brassica_napus	243.983	0.865254	2.54008e-11	3.32295e-10	yes	1	candidate_gene_set	no
GSBRNA2T00138906001	GSBRNA2T00138906001	N0.HOG0000596	Ubiquitin-40S ribosomal protein S27a-3	Brassica_napus	132.129	-0.341826	0.0584801	0.159887	no	1	candidate_gene_set	no
EUTSA_v10006290mg	EUTSA_v10006290mg	N0.HOG0000596	Ubiquitin-40S ribosomal protein S27a-2	Eutrema_salsugineum	5208.23	-0.30124	0.00565598	0.0191722	yes	1	candidate_gene_set	no
EUTSA_v10001668mg	EUTSA_v10001668mg	N0.HOG0000596	Ubiquitin-40S ribosomal protein S27a-2	Eutrema_salsugineum	5732	-0.649379	1.84377e-05	0.000141861	yes	1	candidate_gene_set	no
scaffold_801855_1	scaffold_801855.1	N0.HOG0000641	F-box domain-containing protein	Arabidopsis_lyrata	65.7816	2.60206	3.90236e-10	5.34147e-09	yes	NA	no	no
Al_scaffold_0008_1753	Al_scaffold_0008_1753	N0.HOG0000641	FBD-associated F-box protein At5g22730	Arabidopsis_lyrata	77.8335	1.03191	0.0137116	0.0338361	yes	NA	no	no
AT5G53640	AT5G53640	N0.HOG0000641	F-box domain-containing protein	Arabidopsis_thaliana	0.248017	0.998878	0.804611	NA	no	NA	no	no
AT5G53635	AT5G53635	N0.HOG0000641	FBD-associated F-box protein At5g22730	Arabidopsis_thaliana	0	NA	NA	NA	no	NA	no	no
GSBRNA2T00079984001	GSBRNA2T00079984001	N0.HOG0000641	FBD-associated F-box protein At5g22730	Brassica_napus	0.522032	2.55781	0.40474	NA	no	NA	no	no
GSBRNA2T00066307001	GSBRNA2T00066307001	N0.HOG0000641	FBD-associated F-box protein At5g22730	Brassica_napus	0.806864	-3.07762	0.206263	NA	no	NA	no	no
GSBRNA2T00010180001	GSBRNA2T00010180001	N0.HOG0000641	F-box domain-containing protein	Brassica_napus	0	NA	NA	NA	no	NA	no	no
GSBRNA2T00078986001	GSBRNA2T00078986001	N0.HOG0000641	F-box domain-containing protein	Brassica_napus	0	NA	NA	NA	no	NA	no	no
EUTSA_v10015300mg	EUTSA_v10015300mg	N0.HOG0000641	F-box domain-containing protein	Eutrema_salsugineum	0.360741	1.64608	0.680931	NA	no	NA	no	no
EUTSA_v10013767mg	EUTSA_v10013767mg	N0.HOG0000641	F-box domain-containing protein	Eutrema_salsugineum	7.39044	1.48044	0.220767	0.355498	no	NA	no	no
EUTSA_v10001850mg	EUTSA_v10001850mg	N0.HOG0000641	F-box domain-containing protein	Eutrema_salsugineum	208.939	0.826333	0.000352224	0.00182514	yes	NA	no	no
EUTSA_v10000471mg	EUTSA_v10000471mg	N0.HOG0000641	F-box domain-containing protein	Eutrema_salsugineum	186.755	0.76654	0.001	0.00445198	yes	NA	no	no
EUTSA_v10001812mg	EUTSA_v10001812mg	N0.HOG0000641	F-box domain-containing protein	Eutrema_salsugineum	254.04	0.0355815	0.865482	0.916983	no	NA	no	no
EUTSA_v10013489mg	EUTSA_v10013489mg	N0.HOG0000641	F-box domain-containing protein	Eutrema_salsugineum	243.569	-0.135002	0.512518	0.650559	no	NA	no	no
EUTSA_v10015873mg	EUTSA_v10015873mg	N0.HOG0000641	FBD-associated F-box protein At5g22730	Eutrema_salsugineum	52.1149	-0.426258	0.445776	0.590623	no	NA	no	no
scaffold_102809_1	scaffold_102809.1	N0.HOG0000657	DUF1338 domain-containing protein	Arabidopsis_lyrata	415.64	1.28393	2.31263e-06	1.56147e-05	yes	1	no	no
fgenesh2_kg_8__702__AT1G27030_1	fgenesh2_kg.8__702__AT1G27030.1	N0.HOG0000657	DUF1338 domain-containing protein	Arabidopsis_lyrata	462.08	0.945859	0.0124327	0.0311831	yes	0	no	no
scaffold_102808_1	scaffold_102808.1	N0.HOG0000657	DUF1338 domain-containing protein	Arabidopsis_lyrata	6156.66	0.89947	0.000783478	0.00286157	yes	1	no	no
AT1G27030	AT1G27030	N0.HOG0000657	DUF1338 domain-containing protein	Arabidopsis_thaliana	1510.1	0.703818	0.0103149	0.0749312	yes	1	no	no
GSBRNA2T00069441001	GSBRNA2T00069441001	N0.HOG0000657	DUF1338 domain-containing protein	Brassica_napus	57.6714	5.13188	7.63144e-24	1.88518e-22	yes	1	no	no
EUTSA_v10008275mg	EUTSA_v10008275mg	N0.HOG0000657	DUF1338 domain-containing protein	Eutrema_salsugineum	276.778	-0.348145	0.248855	0.387406	no	1	no	no
Al_scaffold_0008_1119	Al_scaffold_0008_1119	N0.HOG0000688	Disease resistance protein RPP8	Arabidopsis_lyrata	5.54402	3.28548	0.0165246	0.0396966	yes	NA	no	no
Al_scaffold_0001_1095	Al_scaffold_0001_1095	N0.HOG0000688	Disease resistance protein RPP8	Arabidopsis_lyrata	103.162	2.3713	1.3339e-10	1.95681e-09	yes	NA	no	no
Al_scaffold_0043_1	Al_scaffold_0043_1	N0.HOG0000688	Disease resistance protein RPP8	Arabidopsis_lyrata	61.1088	2.10427	0.121208	0.208124	no	NA	no	no
Al_scaffold_0625_3	Al_scaffold_0625_3	N0.HOG0000688	Disease resistance protein RPP8	Arabidopsis_lyrata	64.001	1.63846	0.0124237	0.0311706	yes	NA	no	no
scaffold_105165_1	scaffold_105165.1	N0.HOG0000688	Disease resistance protein RPP8	Arabidopsis_lyrata	287.787	1.59485	3.98376e-08	3.87394e-07	yes	NA	no	no
Al_scaffold_0007_2640	Al_scaffold_0007_2640	N0.HOG0000688	Disease resistance protein RPP8	Arabidopsis_lyrata	116.509	1.16879	0.000264993	0.00109883	yes	NA	no	no
fgenesh2_kg_8__740__AT5G43470_1	fgenesh2_kg.8__740__AT5G43470.1	N0.HOG0000688	Disease resistance protein RPP8	Arabidopsis_lyrata	245.439	0.982021	0.000221413	0.000937341	yes	NA	no	no
Al_scaffold_0293_1	Al_scaffold_0293_1	N0.HOG0000688	Disease resistance protein RPP8	Arabidopsis_lyrata	3.90675	0.901103	0.615055	0.717973	no	NA	no	no
Al_scaffold_0008_1120	Al_scaffold_0008_1120	N0.HOG0000688	Disease resistance protein RPP8	Arabidopsis_lyrata	340.893	0.812065	0.0134844	0.033361	yes	NA	no	no
Al_scaffold_0003_2914	Al_scaffold_0003_2914	N0.HOG0000688	Disease resistance protein RPP8	Arabidopsis_lyrata	0.743756	-3.12557	0.332932	NA	no	NA	no	no
AT5G48620	AT5G48620	N0.HOG0000688	Disease resistance protein RPP8	Arabidopsis_thaliana	2253.65	1.48959	0.0082679	0.0652881	yes	NA	no	no
AT5G35450	AT5G35450	N0.HOG0000688	Disease resistance RPP8-like protein 3	Arabidopsis_thaliana	221.479	1.27176	0.064818	0.212138	no	NA	no	no
AT1G10920	AT1G10920	N0.HOG0000688	Disease susceptibility protein LOV1	Arabidopsis_thaliana	300.235	1.18075	0.0108247	0.0771969	yes	NA	no	no
AT5G43470	AT5G43470	N0.HOG0000688	Disease resistance protein RPP8	Arabidopsis_thaliana	3021	1.01846	0.0738953	0.227289	no	NA	no	no
AT1G53350	AT1G53350	N0.HOG0000688	Disease resistance protein RPP8	Arabidopsis_thaliana	339.835	0.587334	0.16396	0.351966	no	NA	no	no
GSBRNA2T00144378001	GSBRNA2T00144378001	N0.HOG0000688	Disease resistance protein RPP8	Brassica_napus	60.0903	-0.288867	0.260171	0.468661	no	NA	no	no
GSBRNA2T00051248001	GSBRNA2T00051248001	N0.HOG0000688	Disease resistance protein RPP8	Brassica_napus	106.596	-0.291552	0.147158	0.317899	no	NA	no	no
EUTSA_v10002442mg	EUTSA_v10002442mg	N0.HOG0000688	Disease resistance protein RPP8	Eutrema_salsugineum	639.629	0.258816	0.152552	0.269329	no	NA	no	no
EUTSA_v10012230mg	EUTSA_v10012230mg	N0.HOG0000688	Disease resistance protein RPP8	Eutrema_salsugineum	10.9394	-0.857778	0.284356	0.42717	no	NA	no	no
fgenesh1_pg_C_scaffold_7001740	fgenesh1_pg.C_scaffold_7001740	N0.HOG0000715	Calcium-dependent protein kinase 15	Arabidopsis_lyrata	46.8876	1.12363	0.0199426	0.0466039	yes	NA	candidate_gene_set	only_both_tol_up
scaffold_702191_1	scaffold_702191.1	N0.HOG0000715	Calcium-dependent protein kinase 15	Arabidopsis_lyrata	804.837	0.518865	0.00481875	0.0138634	yes	NA	candidate_gene_set	only_both_tol_up			2	MSA very fragmented (890 bp) but best possible.		Calcium-dependent protein kinase 15 AT4G21940
scaffold_702198_1	scaffold_702198.1	N0.HOG0000715	Calcium-dependent protein kinase 15	Arabidopsis_lyrata	196.539	0.408881	0.285229	0.405677	no	NA	candidate_gene_set	only_both_tol_up
AT4G21940	AT4G21940	N0.HOG0000715	Calcium-dependent protein kinase 15	Arabidopsis_thaliana	51.1604	0.936381	0.220107	0.413445	no	NA	candidate_gene_set	only_both_tol_up
GSBRNA2T00138256001	GSBRNA2T00138256001	N0.HOG0000715	Calcium-dependent protein kinase 15	Brassica_napus	253.246	0.258102	0.0437929	0.127713	no	NA	candidate_gene_set	only_both_tol_up
GSBRNA2T00131656001	GSBRNA2T00131656001	N0.HOG0000715	Calcium-dependent protein kinase 15	Brassica_napus	24.8184	-0.0985325	0.80024	0.898926	no	NA	candidate_gene_set	only_both_tol_up
EUTSA_v10027200mg	EUTSA_v10027200mg	N0.HOG0000715	Calcium-dependent protein kinase 15	Eutrema_salsugineum	16.5065	3.59458	3.92519e-05	0.000274436	yes	NA	candidate_gene_set	only_both_tol_up
EUTSA_v100267671mg	EUTSA_v100267671mg	N0.HOG0000715	Calcium-dependent protein kinase 15	Eutrema_salsugineum	10.13	2.3408	0.0451375	0.104075	no	NA	candidate_gene_set	only_both_tol_up
fgenesh1_pg_C_scaffold_8000425	fgenesh1_pg.C_scaffold_8000425	N0.HOG0000718	Berberine bridge enzyme-like 24	Arabidopsis_lyrata	0.111395	0.731358	0.857754	NA	no	0.360542	no	no
fgenesh1_pm_C_scaffold_8000301	fgenesh1_pm.C_scaffold_8000301	N0.HOG0000718	Berberine bridge enzyme-like 25	Arabidopsis_lyrata	70.0727	0.0135557	0.976763	0.984776	no	0.684889	no	no
scaffold_800568_1	scaffold_800568.1	N0.HOG0000718	Berberine bridge enzyme-like 24	Arabidopsis_lyrata	100.172	-0.122311	0.787189	0.851219	no	0.764046	no	no
AT5G44380	AT5G44380	N0.HOG0000718	Berberine bridge enzyme-like 24	Arabidopsis_thaliana	42.0057	1.19924	0.210287	0.403284	no	1	no	no
AT5G44390	AT5G44390	N0.HOG0000718	Berberine bridge enzyme-like 25	Arabidopsis_thaliana	30.4525	-0.113361	0.818901	0.891987	no	1	no	no
GSBRNA2T00041907001	GSBRNA2T00041907001	N0.HOG0000718	Berberine bridge enzyme-like 25	Brassica_napus	2.44036	-1.89764	0.166359	0.346341	no	1	no	no
GSBRNA2T00070951001	GSBRNA2T00070951001	N0.HOG0000718	Berberine bridge enzyme-like 25	Brassica_napus	2.41668	-4.66052	0.00464444	0.0199436	yes	1	no	no
EUTSA_v10001166mg	EUTSA_v10001166mg	N0.HOG0000718	Berberine bridge enzyme-like 26	Eutrema_salsugineum	1.56813	3.75316	0.124717	0.230976	no	0.148336	no	no
EUTSA_v10000846mg	EUTSA_v10000846mg	N0.HOG0000718	Berberine bridge enzyme-like 26	Eutrema_salsugineum	1.63796	0.990803	0.720434	0.817514	no	1	no	no
EUTSA_v10000851mg	EUTSA_v10000851mg	N0.HOG0000718	Berberine bridge enzyme-like 25	Eutrema_salsugineum	57.9339	-0.0459559	0.906509	0.942785	no	1.79987e-06	no	no
EUTSA_v10000841mg	EUTSA_v10000841mg	N0.HOG0000718	Berberine bridge enzyme-like 25	Eutrema_salsugineum	3.75894	-0.641872	0.619906	0.741484	no	0.606828	no	no
EUTSA_v10001137mg	EUTSA_v10001137mg	N0.HOG0000718	Berberine bridge enzyme-like 25	Eutrema_salsugineum	25.5564	-0.831837	0.145049	0.259064	no	1	no	no
EUTSA_v10000840mg	EUTSA_v10000840mg	N0.HOG0000718	Berberine bridge enzyme-like 25	Eutrema_salsugineum	9.82065	-1.20121	0.273125	0.415759	no	1	no	no
EUTSA_v10000844mg	EUTSA_v10000844mg	N0.HOG0000718	Berberine bridge enzyme-like 25	Eutrema_salsugineum	64.7948	-1.83377	2.55433e-07	3.17528e-06	yes	1	no	no
fgenesh2_kg_5__185__AT4G13510_1	fgenesh2_kg.5__185__AT4G13510.1	N0.HOG0000723	Ammonium transporter 1 member 1	Arabidopsis_lyrata	10506.9	-1.45874	2.86949e-14	7.53403e-13	yes	NA	no	no
fgenesh2_kg_7__2997__AT4G13510_1	fgenesh2_kg.7__2997__AT4G13510.1	N0.HOG0000723	Ammonium transporter 1 member 1	Arabidopsis_lyrata	3215.54	-1.63353	4.37659e-17	1.71683e-15	yes	NA	no	no
fgenesh2_kg_7__2989__AT4G13510_1	fgenesh2_kg.7__2989__AT4G13510.1	N0.HOG0000723	Ammonium transporter 1 member 1	Arabidopsis_lyrata	2541.36	-1.84634	6.03994e-26	6.74168e-24	yes	NA	no	no
fgenesh1_pg_C_scaffold_9000001	fgenesh1_pg.C_scaffold_9000001	N0.HOG0000723	Ammonium transporter 1 member 1	Arabidopsis_lyrata	722.673	-1.99816	5.73027e-13	1.24201e-11	yes	NA	no	no
AT4G13510	AT4G13510	N0.HOG0000723	Ammonium transporter 1 member 1	Arabidopsis_thaliana	5679.65	-0.960145	0.132409	0.312687	no	NA	no	no
GSBRNA2T00005883001	GSBRNA2T00005883001	N0.HOG0000723	Ammonium transporter 1 member 1	Brassica_napus	14.1105	1.77351	0.001693	0.00820857	yes	NA	no	no
GSBRNA2T00122526001	GSBRNA2T00122526001	N0.HOG0000723	Ammonium transporter 1 member 1	Brassica_napus	702.383	-0.476463	5.24905e-09	5.70724e-08	yes	NA	no	no
GSBRNA2T00007470001	GSBRNA2T00007470001	N0.HOG0000723	Ammonium transporter 1 member 1	Brassica_napus	146.94	-0.590294	0.000960096	0.00494653	yes	NA	no	no
EUTSA_v10024967mg	EUTSA_v10024967mg	N0.HOG0000723	Ammonium transporter 1 member 1	Eutrema_salsugineum	2893.41	-0.731625	3.15361e-06	3.05119e-05	yes	NA	no	no
fgenesh1_pm_C_scaffold_3002061	fgenesh1_pm.C_scaffold_3002061	N0.HOG0000731	F-box domain-containing protein	Arabidopsis_lyrata	0.924108	3.22734	0.345455	NA	no	NA	no	no
scaffold_103068_1	scaffold_103068.1	N0.HOG0000731	F-box domain-containing protein	Arabidopsis_lyrata	0	NA	NA	NA	no	NA	no	no
AT3G23260	AT3G23260	N0.HOG0000731	F-box domain-containing protein	Arabidopsis_thaliana	41.5025	1.08017	0.00603656	0.0536747	yes	NA	no	no
GSBRNA2T00004040001	GSBRNA2T00004040001	N0.HOG0000731	F-box domain-containing protein	Brassica_napus	0.329155	0.106072	0.975327	NA	no	NA	no	no
GSBRNA2T00032254001	GSBRNA2T00032254001	N0.HOG0000731	F-box domain-containing protein	Brassica_napus	0	NA	NA	NA	no	NA	no	no
GSBRNA2T00076008001	GSBRNA2T00076008001	N0.HOG0000731	F-box domain-containing protein	Brassica_napus	0	NA	NA	NA	no	NA	no	no
EUTSA_v10022368mg	EUTSA_v10022368mg	N0.HOG0000731	F-box domain-containing protein	Eutrema_salsugineum	26.1103	2.24319	0.000170889	0.000973525	yes	NA	no	no
EUTSA_v10021953mg	EUTSA_v10021953mg	N0.HOG0000731	F-box domain-containing protein	Eutrema_salsugineum	1.23642	1.20972	0.653598	0.767328	no	NA	no	no
EUTSA_v10022281mg	EUTSA_v10022281mg	N0.HOG0000731	F-box domain-containing protein	Eutrema_salsugineum	0.240494	1.08065	0.789423	NA	no	NA	no	no
EUTSA_v10022288mg	EUTSA_v10022288mg	N0.HOG0000731	F-box domain-containing protein	Eutrema_salsugineum	105.642	-0.173892	0.570807	0.702517	no	NA	no	no
EUTSA_v10012007mg	EUTSA_v10012007mg	N0.HOG0000731	F-box domain-containing protein	Eutrema_salsugineum	0	NA	NA	NA	no	NA	no	no
EUTSA_v10021906mg	EUTSA_v10021906mg	N0.HOG0000731	F-box domain-containing protein	Eutrema_salsugineum	0	NA	NA	NA	no	NA	no	no
EUTSA_v10021981mg	EUTSA_v10021981mg	N0.HOG0000731	F-box protein At5g42460	Eutrema_salsugineum	0	NA	NA	NA	no	NA	no	no
EUTSA_v10022074mg	EUTSA_v10022074mg	N0.HOG0000731	F-box domain-containing protein	Eutrema_salsugineum	0	NA	NA	NA	no	NA	no	no
EUTSA_v10022121mg	EUTSA_v10022121mg	N0.HOG0000731	F-box domain-containing protein	Eutrema_salsugineum	0	NA	NA	NA	no	NA	no	no
EUTSA_v10022140mg	EUTSA_v10022140mg	N0.HOG0000731	F-box domain-containing protein	Eutrema_salsugineum	0	NA	NA	NA	no	NA	no	no
EUTSA_v10022163mg	EUTSA_v10022163mg	N0.HOG0000731	F-box domain-containing protein	Eutrema_salsugineum	0	NA	NA	NA	no	NA	no	no
EUTSA_v10022189mg	EUTSA_v10022189mg	N0.HOG0000731	F-box domain-containing protein	Eutrema_salsugineum	0	NA	NA	NA	no	NA	no	no
EUTSA_v10022425mg	EUTSA_v10022425mg	N0.HOG0000731	F-box domain-containing protein	Eutrema_salsugineum	0	NA	NA	NA	no	NA	no	no
Al_scaffold_0001_3392	Al_scaffold_0001_3392	N0.HOG0000773	Glucan endo-1,3-beta-glucosidase	Arabidopsis_lyrata	53.9586	-1.92284	4.58816e-05	0.000228863	yes	NA	no	no
Al_scaffold_0026_5	Al_scaffold_0026_5	N0.HOG0000773	Glucan endo-1,3-beta-D-glucosidase	Arabidopsis_lyrata	0	NA	NA	NA	no	NA	no	no
fgenesh1_pm_C_scaffold_6001652	fgenesh1_pm.C_scaffold_6001652	N0.HOG0000773	Glucan endo-1,3-beta-D-glucosidase	Arabidopsis_lyrata	0	NA	NA	NA	no	NA	no	no
fgenesh2_kg_6__2076__AT5G20330_1	fgenesh2_kg.6__2076__AT5G20330.1	N0.HOG0000773	Glucan endo-1,3-beta-glucosidase	Arabidopsis_lyrata	0	NA	NA	NA	no	NA	no	no
scaffold_303109_1	scaffold_303109.1	N0.HOG0000773	Glucan endo-1,3-beta-glucosidase	Arabidopsis_lyrata	0	NA	NA	NA	no	NA	no	no
scaffold_602131_1	scaffold_602131.1	N0.HOG0000773	Glucan endo-1,3-beta-glucosidase	Arabidopsis_lyrata	0	NA	NA	NA	no	NA	no	no
scaffold_602151_1	scaffold_602151.1	N0.HOG0000773	Glucan endo-1,3-beta-glucosidase	Arabidopsis_lyrata	0	NA	NA	NA	no	NA	no	no
scaffold_602152_1	scaffold_602152.1	N0.HOG0000773	Glucan endo-1,3-beta-glucosidase	Arabidopsis_lyrata	0	NA	NA	NA	no	NA	no	no
AT5G20330	AT5G20330	N0.HOG0000773	Glucan endo-1,3-beta-glucosidase	Arabidopsis_thaliana	3.4452	3.76645	0.0356582	0.152831	no	NA	no	no
AT1G33220	AT1G33220	N0.HOG0000773	Glucan endo-1,3-beta-glucosidase	Arabidopsis_thaliana	0.108266	0.0971431	0.981007	NA	no	NA	no	no
AT5G20340	AT5G20340	N0.HOG0000773	Glucan endo-1,3-beta-glucosidase	Arabidopsis_thaliana	0	NA	NA	NA	no	NA	no	no
AT5G20390	AT5G20390	N0.HOG0000773	Glucan endo-1,3-beta-glucosidase	Arabidopsis_thaliana	0	NA	NA	NA	no	NA	no	no
GSBRNA2T00081489001	GSBRNA2T00081489001	N0.HOG0000773	Glucan endo-1,3-beta-glucosidase	Brassica_napus	2.64096	-1.00088	0.428745	0.639773	no	NA	no	no
GSBRNA2T00081371001	GSBRNA2T00081371001	N0.HOG0000773	Glucan endo-1,3-beta-glucosidase	Brassica_napus	1.1536	-1.17777	0.559802	NA	no	NA	no	no
EUTSA_v10015274mg	EUTSA_v10015274mg	N0.HOG0000773	Glucan endo-1,3-beta-D-glucosidase	Eutrema_salsugineum	21.5841	0.766492	0.241671	0.379258	no	NA	no	no
EUTSA_v10015407mg	EUTSA_v10015407mg	N0.HOG0000773	Glucan endo-1,3-beta-glucosidase	Eutrema_salsugineum	0.22753	-1.64152	0.687472	NA	no	NA	no	no
EUTSA_v10015248mg	EUTSA_v10015248mg	N0.HOG0000773	Glucan endo-1,3-beta-glucosidase	Eutrema_salsugineum	0	NA	NA	NA	no	NA	no	no
EUTSA_v10015636mg	EUTSA_v10015636mg	N0.HOG0000773	Glucan endo-1,3-beta-glucosidase	Eutrema_salsugineum	0	NA	NA	NA	no	NA	no	no
scaffold_403368_1	scaffold_403368.1	N0.HOG0000864	Beta-glucosidase 15	Arabidopsis_lyrata	148.668	-0.753614	0.0102013	0.0263678	yes	1	no	no
AT2G44450	AT2G44450	N0.HOG0000864	Beta-glucosidase 15	Arabidopsis_thaliana	76.9939	0.383478	0.441062	0.61717	no	1	no	no
GSBRNA2T00045177001	GSBRNA2T00045177001	N0.HOG0000864	Beta-glucosidase 15	Brassica_napus	822.421	-1.65046	8.26489e-96	7.36365e-94	yes	1	no	no
EUTSA_v10023064mg	EUTSA_v10023064mg	N0.HOG0000864	Beta-glucosidase 15	Eutrema_salsugineum	108.138	0.729298	0.00990891	0.0303738	yes	0.0337709	no	no		Problem			Adding 3 OGs adds 1 missing Bnapus homeolog and another Bnapus singleton. And then adds N0.HOG0000865, which is expanded in Athaliana. The tree looks best with all 4 OGs, as if they were rather 1 large OG. So not really expanded only in Tolerant!
EUTSA_v10023359mg	EUTSA_v10023359mg	N0.HOG0000864	Beta-glucosidase 12	Eutrema_salsugineum	108.83	0.395274	0.222328	0.357244	no	1	no	no
EUTSA_v10001416mg	EUTSA_v10001416mg	N0.HOG0000864	Beta-glucosidase 15	Eutrema_salsugineum	4007.06	-0.0829452	0.477855	0.620288	no	1	no	no
scaffold_604311_1	scaffold_604311.1	N0.HOG0000877	Ras-related protein RABD2a	Arabidopsis_lyrata	2388.39	-0.533765	0.00936057	0.0244601	yes	1	no	no
scaffold_100013_1	scaffold_100013.1	N0.HOG0000877	Ras-related protein RABD2a	Arabidopsis_lyrata	477.445	-0.705811	0.00479557	0.0138053	yes	1	no	no
AT1G02130	AT1G02130	N0.HOG0000877	Ras-related protein RABD2a	Arabidopsis_thaliana	1238.49	-0.307142	0.174911	0.365355	no	1	no	no
GSBRNA2T00065125001	GSBRNA2T00065125001	N0.HOG0000877	Ras-related protein RABD2a	Brassica_napus	345.089	-0.150759	0.190538	0.381046	no	1	no	no
EUTSA_v10008797mg	EUTSA_v10008797mg	N0.HOG0000877	Ras-related protein RABD2a	Eutrema_salsugineum	2435.05	0.0371005	0.764064	0.848791	no	1	no	no
Al_scaffold_0003_2847	Al_scaffold_0003_2847	N0.HOG0000904	Glucomannan 4-beta-mannosyltransferase 9	Arabidopsis_lyrata	18.2004	4.27568	2.97591e-06	1.96509e-05	yes	NA	no	no
fgenesh1_pm_C_scaffold_1002033	fgenesh1_pm.C_scaffold_1002033	N0.HOG0000904	Glucomannan 4-beta-mannosyltransferase 9	Arabidopsis_lyrata	952.386	3.95463	6.49566e-29	9.43913e-27	yes	NA	no	no
AT1G24070	AT1G24070	N0.HOG0000904	Glucomannan 4-beta-mannosyltransferase 9	Arabidopsis_thaliana	334.033	1.33889	0.0962258	0.262809	no	NA	no	no
GSBRNA2T00069470001	GSBRNA2T00069470001	N0.HOG0000904	Glucomannan 4-beta-mannosyltransferase 9	Brassica_napus	120.299	-0.537071	0.002753	0.0126362	yes	NA	no	no
GSBRNA2T00077127001	GSBRNA2T00077127001	N0.HOG0000904	Glucomannan 4-beta-mannosyltransferase 9	Brassica_napus	38.0396	-0.849919	0.00777438	0.0309801	yes	NA	no	no
EUTSA_v10007269mg	EUTSA_v10007269mg	N0.HOG0000904	Glucomannan 4-beta-mannosyltransferase 9	Eutrema_salsugineum	160.793	1.12007	0.00049707	0.00245314	yes	NA	no	no
scaffold_802941_1	scaffold_802941.1	N0.HOG0000924	F-box protein At5g62510	Arabidopsis_lyrata	0.334186	1.79781	0.655207	NA	no	NA	candidate_gene_set	no
fgenesh1_pg_C_scaffold_8002252	fgenesh1_pg.C_scaffold_8002252	N0.HOG0000924	F-box domain-containing protein	Arabidopsis_lyrata	32.6955	-0.503772	0.393474	0.51522	no	NA	candidate_gene_set	no
fgenesh1_pg_C_scaffold_8002257	fgenesh1_pg.C_scaffold_8002257	N0.HOG0000924	F-box domain-containing protein	Arabidopsis_lyrata	445.514	-0.750043	0.00179275	0.00588958	yes	NA	candidate_gene_set	no
Al_scaffold_0008_2781	Al_scaffold_0008_2781	N0.HOG0000924	F-box protein At5g62510	Arabidopsis_lyrata	63.1685	-1.46637	0.000149789	0.000659841	yes	NA	candidate_gene_set	no
fgenesh1_pg_C_scaffold_8002238	fgenesh1_pg.C_scaffold_8002238	N0.HOG0000924	F-box protein At5g62510	Arabidopsis_lyrata	0	NA	NA	NA	no	NA	candidate_gene_set	no
scaffold_802936_1	scaffold_802936.1	N0.HOG0000924	F-box protein At5g62510	Arabidopsis_lyrata	0	NA	NA	NA	no	NA	candidate_gene_set	no
AT5G62510	AT5G62510	N0.HOG0000924	F-box protein At5g62510	Arabidopsis_thaliana	0.280679	1.15501	0.774118	NA	no	NA	candidate_gene_set	no
AT5G62660	AT5G62660	N0.HOG0000924	F-box protein At5g62510	Arabidopsis_thaliana	0.259435	-0.816329	0.841292	NA	no	NA	candidate_gene_set	no
GSBRNA2T00043889001	GSBRNA2T00043889001	N0.HOG0000924	F-box domain-containing protein	Brassica_napus	0	NA	NA	NA	no	NA	candidate_gene_set	no
GSBRNA2T00134747001	GSBRNA2T00134747001	N0.HOG0000924	F-box protein At5g62510	Brassica_napus	0	NA	NA	NA	no	NA	candidate_gene_set	no
GSBRNA2T00146200001	GSBRNA2T00146200001	N0.HOG0000924	F-box protein At5g62510	Brassica_napus	0	NA	NA	NA	no	NA	candidate_gene_set	no
EUTSA_v10005666mg	EUTSA_v10005666mg	N0.HOG0000924	F-box protein At5g62510	Eutrema_salsugineum	3.41533	0.321796	0.825479	0.890225	no	NA	candidate_gene_set	no
EUTSA_v10004411mg	EUTSA_v10004411mg	N0.HOG0000924	F-box protein At5g62510	Eutrema_salsugineum	25.8271	-0.226675	0.683696	0.78989	no	NA	candidate_gene_set	no
EUTSA_v10010895mg	EUTSA_v10010895mg	N0.HOG0000924	F-box domain-containing protein	Eutrema_salsugineum	3.04723	-0.954538	0.505599	0.644321	no	NA	candidate_gene_set	no
EUTSA_v10029429mg	EUTSA_v10029429mg	N0.HOG0000924	F-box protein At5g62510	Eutrema_salsugineum	1.36032	-2.25032	0.383777	0.530718	no	NA	candidate_gene_set	no
EUTSA_v10005275mg	EUTSA_v10005275mg	N0.HOG0000924	F-box protein At5g62510	Eutrema_salsugineum	0	NA	NA	NA	no	NA	candidate_gene_set	no
EUTSA_v10028181mg	EUTSA_v10028181mg	N0.HOG0000924	F-box protein At5g62510	Eutrema_salsugineum	0	NA	NA	NA	no	NA	candidate_gene_set	no
scaffold_501541_1	scaffold_501541.1	N0.HOG0000933	2-oxoglutarate-Fe(II) type oxidoreductase	Arabidopsis_lyrata	83.1166	-0.136508	0.692981	0.780812	no	NA	no	no
fgenesh2_kg_5__1012__AT3G46490_1	fgenesh2_kg.5__1012__AT3G46490.1	N0.HOG0000933	Fe2OG dioxygenase domain-containing protein	Arabidopsis_lyrata	425.814	-0.747493	0.000844227	0.00305304	yes	NA	no	no
fgenesh1_pg_C_scaffold_132000003	fgenesh1_pg.C_scaffold_132000003	N0.HOG0000933	Fe2OG dioxygenase domain-containing protein	Arabidopsis_lyrata	1032.74	-0.836517	0.00161696	0.00539025	yes	NA	no	no
AT3G46490	AT3G46490	N0.HOG0000933	Fe2OG dioxygenase domain-containing protein	Arabidopsis_thaliana	324.735	-2.20289	1.31389e-09	2.01424e-07	yes	NA	no	no
GSBRNA2T00016296001	GSBRNA2T00016296001	N0.HOG0000933	Fe2OG dioxygenase domain-containing protein	Brassica_napus	99.7229	-0.215037	0.269141	0.479356	no	NA	no	no
EUTSA_v10002606mg	EUTSA_v10002606mg	N0.HOG0000933	Fe2OG dioxygenase domain-containing protein	Eutrema_salsugineum	643.967	0.696441	2.78686e-06	2.73278e-05	yes	NA	no	no
Al_scaffold_0001_3436	Al_scaffold_0001_3436	N0.HOG0001020	DUF659 domain-containing protein	Arabidopsis_lyrata	13.5192	0.0420306	0.969273	0.979093	no	NA	no	no
AT5G31412	AT5G31412	N0.HOG0001020	HAT transposon superfamily protein	Arabidopsis_thaliana	0	NA	NA	NA	no	NA	no	no
GSBRNA2T00107303001	GSBRNA2T00107303001	N0.HOG0001020	Dimer_Tnp_hAT domain-containing protein	Brassica_napus	45.151	0.581199	0.0518379	0.14548	no	NA	no	no
GSBRNA2T00107302001	GSBRNA2T00107302001	N0.HOG0001020	DUF659 domain-containing protein	Brassica_napus	4.80568	-0.566878	0.542288	0.734991	no	NA	no	no
GSBRNA2T00085498001	GSBRNA2T00085498001	N0.HOG0001020	DUF659 domain-containing protein	Brassica_napus	0.158244	-0.853427	0.834332	NA	no	NA	no	no
EUTSA_v10012177mg	EUTSA_v10012177mg	N0.HOG0001020	DUF659 domain-containing protein	Eutrema_salsugineum	1.80558	3.94818	0.125689	0.232335	no	NA	no	no
EUTSA_v10026863mg	EUTSA_v10026863mg	N0.HOG0001020	BED-type domain-containing protein	Eutrema_salsugineum	14.8235	3.1624	0.000591704	0.00284538	yes	NA	no	no
EUTSA_v10022981mg	EUTSA_v10022981mg	N0.HOG0001020	DUF659 domain-containing protein	Eutrema_salsugineum	5.2353	0.768498	0.568942	0.700967	no	NA	no	no
EUTSA_v100021780mg	EUTSA_v100021780mg	N0.HOG0001020	DUF659 domain-containing protein	Eutrema_salsugineum	0	NA	NA	NA	no	NA	no	no
EUTSA_v10002303mg	EUTSA_v10002303mg	N0.HOG0001020	BED-type domain-containing protein	Eutrema_salsugineum	0	NA	NA	NA	no	NA	no	no
EUTSA_v10002323mg	EUTSA_v10002323mg	N0.HOG0001020	DUF659 domain-containing protein	Eutrema_salsugineum	0	NA	NA	NA	no	NA	no	no
EUTSA_v10015876mg	EUTSA_v10015876mg	N0.HOG0001020	DUF659 domain-containing protein	Eutrema_salsugineum	0	NA	NA	NA	no	NA	no	no
EUTSA_v10023973mg	EUTSA_v10023973mg	N0.HOG0001020	DUF659 domain-containing protein	Eutrema_salsugineum	0	NA	NA	NA	no	NA	no	no
Al_scaffold_0001_4085	Al_scaffold_0001_4085	N0.HOG0001025	F-box protein At1g48060	Arabidopsis_lyrata	0	NA	NA	NA	no	NA	no	no
fgenesh1_pg_C_scaffold_1003496	fgenesh1_pg.C_scaffold_1003496	N0.HOG0001025	F-box protein At1g48060	Arabidopsis_lyrata	0	NA	NA	NA	no	NA	no	no
fgenesh1_pm_C_scaffold_1003020	fgenesh1_pm.C_scaffold_1003020	N0.HOG0001025	F-box protein At1g48060	Arabidopsis_lyrata	0	NA	NA	NA	no	NA	no	no
fgenesh1_pm_C_scaffold_2000064	fgenesh1_pm.C_scaffold_2000064	N0.HOG0001025	F-box domain-containing protein	Arabidopsis_lyrata	0	NA	NA	NA	no	NA	no	no
fgenesh2_kg_1__4163__AT1G50870_1	fgenesh2_kg.1__4163__AT1G50870.1	N0.HOG0001025	F-box domain-containing protein	Arabidopsis_lyrata	0	NA	NA	NA	no	NA	no	no
AT1G48060	AT1G48060	N0.HOG0001025	F-box protein At1g48060	Arabidopsis_thaliana	2.67119	1.18177	0.503885	0.66819	no	NA	no	no
AT1G47730	AT1G47730	N0.HOG0001025	F-box protein At1g48060	Arabidopsis_thaliana	0	NA	NA	NA	no	NA	no	no
AT1G50870	AT1G50870	N0.HOG0001025	F-box protein At1g48060	Arabidopsis_thaliana	0	NA	NA	NA	no	NA	no	no
GSBRNA2T00124268001	GSBRNA2T00124268001	N0.HOG0001025	F-box protein At1g48060	Brassica_napus	0	NA	NA	NA	no	NA	no	no
EUTSA_v10005289mg	EUTSA_v10005289mg	N0.HOG0001025	F-box domain-containing protein	Eutrema_salsugineum	8.38615	-0.0555813	0.947312	0.968888	no	NA	no	no
EUTSA_v10027600mg	EUTSA_v10027600mg	N0.HOG0001025	F-box domain-containing protein	Eutrema_salsugineum	299.715	-0.411711	0.0373306	0.0899164	yes	NA	no	no
EUTSA_v10015925mg	EUTSA_v10015925mg	N0.HOG0001025	F-box domain-containing protein	Eutrema_salsugineum	0.677433	-3.21248	0.420702	NA	no	NA	no	no
EUTSA_v10011966mg	EUTSA_v10011966mg	N0.HOG0001025	F-box protein At1g48060	Eutrema_salsugineum	0	NA	NA	NA	no	NA	no	no
EUTSA_v10012059mg	EUTSA_v10012059mg	N0.HOG0001025	F-box domain-containing protein	Eutrema_salsugineum	0	NA	NA	NA	no	NA	no	no
EUTSA_v10012180mg	EUTSA_v10012180mg	N0.HOG0001025	F-box domain-containing protein	Eutrema_salsugineum	0	NA	NA	NA	no	NA	no	no
EUTSA_v10027439mg	EUTSA_v10027439mg	N0.HOG0001025	F-box protein At1g48060	Eutrema_salsugineum	0	NA	NA	NA	no	NA	no	no
fgenesh2_kg_4__211__AT2G22890_1	fgenesh2_kg.4__211__AT2G22890.1	N0.HOG0001030	Fatty acid desaturase 4-like 2, chloroplastic	Arabidopsis_lyrata	265.849	-0.840461	0.0034566	0.0104208	yes	1	no	no
scaffold_303846_1	scaffold_303846.1	N0.HOG0001030	Fatty acid desaturase 4, chloroplastic	Arabidopsis_lyrata	0	NA	NA	NA	no	1	no	no
AT2G22890	AT2G22890	N0.HOG0001030	Fatty acid desaturase 4-like 2, chloroplastic	Arabidopsis_thaliana	153.559	-0.551028	0.218473	0.411877	no	1	no	no
GSBRNA2T00085969001	GSBRNA2T00085969001	N0.HOG0001030	Fatty acid desaturase 4, chloroplastic	Brassica_napus	0.353365	1.99112	0.577737	NA	no	1	no	no
GSBRNA2T00154610001	GSBRNA2T00154610001	N0.HOG0001030	Fatty acid desaturase 4, chloroplastic	Brassica_napus	1.35966	0.861383	0.612653	0.784492	no	0.13305	no	no
EUTSA_v10026787mg	EUTSA_v10026787mg	N0.HOG0001030	Fatty acid desaturase 4, chloroplastic	Eutrema_salsugineum	12.5665	-1.19173	0.121217	0.225988	no	0.126791	no	no
Al_scaffold_0007_3138	Al_scaffold_0007_3138	N0.HOG0001048	Aconitate hydratase 3, mitochondrial	Arabidopsis_lyrata	1933.08	0.427785	0.0267716	0.0600133	yes	1	no	no
fgenesh2_kg_3__2887__AT2G05710_1	fgenesh2_kg.3__2887__AT2G05710.1	N0.HOG0001048	Aconitate hydratase 3, mitochondrial	Arabidopsis_lyrata	9339.29	-0.0600627	0.699449	0.785762	no	1	no	no
AT2G05710	AT2G05710	N0.HOG0001048	Aconitate hydratase 3, mitochondrial	Arabidopsis_thaliana	4604.92	0.420114	0.360345	0.546392	no	1	no	no
GSBRNA2T00105322001	GSBRNA2T00105322001	N0.HOG0001048	Aconitate hydratase 3, mitochondrial	Brassica_napus	488.43	-0.186092	0.0438593	0.127867	no	1	no	no
EUTSA_v10002387mg	EUTSA_v10002387mg	N0.HOG0001048	Aconitate hydratase 3, mitochondrial	Eutrema_salsugineum	8023.29	0.0270633	0.835522	0.89643	no	1	no	no
Al_scaffold_0008_399	Al_scaffold_0008_399	N0.HOG0001054	Disease resistance protein RRS1B	Arabidopsis_lyrata	315.378	2.22668	7.07396e-15	2.01534e-13	yes	NA	no	no
Al_scaffold_0008_337	Al_scaffold_0008_337	N0.HOG0001054	Disease resistance protein RRS1	Arabidopsis_lyrata	404.037	2.12218	6.35733e-18	2.74554e-16	yes	NA	no	no
Al_scaffold_0008_414	Al_scaffold_0008_414	N0.HOG0001054	Disease resistance protein RRS1B	Arabidopsis_lyrata	400.674	2.10184	6.83689e-25	6.57064e-23	yes	NA	no	no
Al_scaffold_0008_409	Al_scaffold_0008_409	N0.HOG0001054	Disease resistance protein RRS1B	Arabidopsis_lyrata	25.9668	2.05692	0.0119485	0.0301518	yes	NA	no	no
scaffold_800373_1	scaffold_800373.1	N0.HOG0001054	Disease resistance protein RRS1	Arabidopsis_lyrata	281.19	1.4482	1.78972e-10	2.56682e-09	yes	NA	no	no
scaffold_800381_1	scaffold_800381.1	N0.HOG0001054	Disease resistance protein RRS1B	Arabidopsis_lyrata	6.73908	-6.30959	0.105771	0.18627	no	NA	no	no
Al_scaffold_0008_341	Al_scaffold_0008_341	N0.HOG0001054	Disease resistance protein RRS1	Arabidopsis_lyrata	16.8113	-7.6288	0.0510237	0.10262	no	NA	no	no
AT5G45050	AT5G45050	N0.HOG0001054	Disease resistance protein RRS1B	Arabidopsis_thaliana	367.762	1.01682	0.0341584	0.149647	no	NA	no	no
AT5G45260	AT5G45260	N0.HOG0001054	Disease resistance protein RRS1	Arabidopsis_thaliana	339.618	0.925011	0.0664772	0.215569	no	NA	no	no
GSBRNA2T00035149001	GSBRNA2T00035149001	N0.HOG0001054	ADP-ribosyl cyclase/cyclic ADP-ribose hydrolase	Brassica_napus	0.637751	-2.74127	0.293669	NA	no	NA	no	no
EUTSA_v10001165mg	EUTSA_v10001165mg	N0.HOG0001054	Disease resistance protein RRS1B	Eutrema_salsugineum	1520.08	0.343621	0.130218	0.238521	no	NA	no	no
scaffold_26200003_1	scaffold_26200003.1	N0.HOG0001067	Gamma-glutamyl hydrolase 2	Arabidopsis_lyrata	3954.54	1.18024	7.3276e-12	1.3258e-10	yes	1	no	no
fgenesh1_pm_C_scaffold_2001801	fgenesh1_pm.C_scaffold_2001801	N0.HOG0001067	Gamma-glutamyl hydrolase 2	Arabidopsis_lyrata	0.524434	0.880334	0.826837	NA	no	1	no	no
AT1G78680	AT1G78680	N0.HOG0001067	Gamma-glutamyl hydrolase 2	Arabidopsis_thaliana	4582.73	-0.222699	0.472617	0.643368	no	1	no	no
GSBRNA2T00148010001	GSBRNA2T00148010001	N0.HOG0001067	Gamma-glutamyl hydrolase 2	Brassica_napus	511.146	0.061014	0.503455	0.704004	no	1	no	no
GSBRNA2T00146421001	GSBRNA2T00146421001	N0.HOG0001067	Gamma-glutamyl hydrolase 2	Brassica_napus	0.158244	-0.853427	0.834332	NA	no	1	no	no
EUTSA_v10018776mg	EUTSA_v10018776mg	N0.HOG0001067	Gamma-glutamyl hydrolase 2	Eutrema_salsugineum	1805.73	-0.372213	0.00602453	0.0201936	yes	1	no	no
fgenesh2_kg_2__2160__AT1G78660_2	fgenesh2_kg.2__2160__AT1G78660.2	N0.HOG0001069	Gamma-glutamyl hydrolase 1	Arabidopsis_lyrata	820.224	-0.595277	0.000304219	0.00124165	yes	1	no	no
fgenesh1_pg_C_scaffold_262000001	fgenesh1_pg.C_scaffold_262000001	N0.HOG0001069	Gamma-glutamyl hydrolase 1	Arabidopsis_lyrata	0	NA	NA	NA	no	1	no	no
AT1G78660	AT1G78660	N0.HOG0001069	Gamma-glutamyl hydrolase 1	Arabidopsis_thaliana	1198.72	-0.457021	0.0733495	0.226237	no	2.37858e-05	no	no
GSBRNA2T00036555001	GSBRNA2T00036555001	N0.HOG0001069	Gamma-glutamyl hydrolase 1	Brassica_napus	69.2715	1.10713	1.19245e-05	8.78011e-05	yes	1	no	no
GSBRNA2T00084314001	GSBRNA2T00084314001	N0.HOG0001069	Gamma-glutamyl hydrolase 1	Brassica_napus	22.5619	0.562951	0.185945	0.374486	no	1	no	no
EUTSA_v10018738mg	EUTSA_v10018738mg	N0.HOG0001069	Gamma-glutamyl hydrolase 1	Eutrema_salsugineum	548.711	-0.420431	0.00669767	0.0220212	yes	0.299482	no	no
fgenesh2_kg_4__779__AT2G27860_1	fgenesh2_kg.4__779__AT2G27860.1	N0.HOG0001097	UDP-D-apiose/UDP-D-xylose synthase 1	Arabidopsis_lyrata	3465.02	0.439952	0.0145861	0.0356928	yes	NA	candidate_gene_set	no
scaffold_101219_1	scaffold_101219.1	N0.HOG0001097	UDP-D-apiose/UDP-D-xylose synthase 2	Arabidopsis_lyrata	252.467	0.328543	0.401965	0.523558	no	NA	candidate_gene_set	no
scaffold_502751_1	scaffold_502751.1	N0.HOG0001097	UDP-D-apiose/UDP-D-xylose synthase 2	Arabidopsis_lyrata	122.557	-0.672204	0.0572974	0.11288	no	NA	candidate_gene_set	no
scaffold_301921_1	scaffold_301921.1	N0.HOG0001097	UDP-D-apiose/UDP-D-xylose synthase 2	Arabidopsis_lyrata	8.15866	-6.58517	0.0923689	0.166811	no	NA	candidate_gene_set	no
AT2G27860	AT2G27860	N0.HOG0001097	UDP-D-apiose/UDP-D-xylose synthase 1	Arabidopsis_thaliana	5388.01	-0.363241	0.0570725	0.197212	no	NA	candidate_gene_set	no
GSBRNA2T00127750001	GSBRNA2T00127750001	N0.HOG0001097	UDP-D-apiose/UDP-D-xylose synthase 2	Brassica_napus	57.7774	-0.8142	0.00197263	0.00941021	yes	NA	candidate_gene_set	no
GSBRNA2T00045244001	GSBRNA2T00045244001	N0.HOG0001097	UDP-D-apiose/UDP-D-xylose synthase 2	Brassica_napus	14.5979	-1.40038	0.010052	0.0384885	yes	NA	candidate_gene_set	no
EUTSA_v10025153mg	EUTSA_v10025153mg	N0.HOG0001097	UDP-D-apiose/UDP-D-xylose synthase 2	Eutrema_salsugineum	1069.8	0.397007	0.00525731	0.0180143	yes	NA	candidate_gene_set	no
EUTSA_v10016776mg	EUTSA_v10016776mg	N0.HOG0001097	UDP-D-apiose/UDP-D-xylose synthase 2	Eutrema_salsugineum	3057.2	-0.0394698	0.755386	0.842158	no	NA	candidate_gene_set	no
Al_scaffold_0001_2723	Al_scaffold_0001_2723	N0.HOG0001144	MATH domain and coiled-coil domain-containing protein	Arabidopsis_lyrata	47.1072	1.65507	0.000211447	0.00089972	yes	NA	no	no
fgenesh2_kg_3__2262__AT3G20370_1	fgenesh2_kg.3__2262__AT3G20370.1	N0.HOG0001144	MATH domain and coiled-coil domain-containing protein	Arabidopsis_lyrata	14.4701	1.31906	0.100743	0.179078	no	NA	no	no
scaffold_401281_1	scaffold_401281.1	N0.HOG0001144	MATH domain and coiled-coil domain-containing protein	Arabidopsis_lyrata	0	NA	NA	NA	no	NA	no	no
AT3G20370	AT3G20370	N0.HOG0001144	MATH domain and coiled-coil domain-containing protein	Arabidopsis_thaliana	84.5347	0.0381592	0.933141	0.96116	no	NA	no	no
AT3G20380	AT3G20380	N0.HOG0001144	MATH domain and coiled-coil domain-containing protein	Arabidopsis_thaliana	1.4841	-0.767174	0.765781	0.858553	no	NA	no	no
GSBRNA2T00075932001	GSBRNA2T00075932001	N0.HOG0001144	MATH domain and coiled-coil domain-containing protein	Brassica_napus	16.2954	0.749755	0.120849	0.27573	no	NA	no	no
GSBRNA2T00095865001	GSBRNA2T00095865001	N0.HOG0001144	MATH domain and coiled-coil domain-containing protein	Brassica_napus	7.04727	0.526383	0.496984	0.698791	no	NA	no	no
EUTSA_v10021588mg	EUTSA_v10021588mg	N0.HOG0001144	MATH domain-containing protein	Eutrema_salsugineum	81.3625	2.87582	4.8619e-14	2.50325e-12	yes	NA	no	no
EUTSA_v10020952mg	EUTSA_v10020952mg	N0.HOG0001144	MATH domain and coiled-coil domain-containing protein	Eutrema_salsugineum	3009.55	-0.152387	0.400703	0.547073	no	NA	no	no
EUTSA_v10020911mg	EUTSA_v10020911mg	N0.HOG0001144	MATH domain and coiled-coil domain-containing protein	Eutrema_salsugineum	1901.21	-0.446914	0.000613087	0.00293267	yes	NA	no	no
EUTSA_v10008117mg	EUTSA_v10008117mg	N0.HOG0001144	MATH domain and coiled-coil domain-containing protein	Eutrema_salsugineum	585.037	-1.59872	2.36557e-19	2.9609e-17	yes	NA	no	no
fgenesh2_kg_6__501__AT5G05670_1	fgenesh2_kg.6__501__AT5G05670.1	N0.HOG0001157	Signal recognition particle receptor subunit beta	Arabidopsis_lyrata	645.204	-0.557715	0.0178551	0.0424164	yes	1	no	no
Al_scaffold_0006_3166	Al_scaffold_0006_3166	N0.HOG0001157	signal recognition particle receptor subunit beta	Arabidopsis_lyrata	0.317108	-1.92703	0.634495	NA	no	3.01856e-05	no	no
Al_scaffold_0003_1087	Al_scaffold_0003_1087	N0.HOG0001157	Signal recognition particle receptor subunit beta	Arabidopsis_lyrata	0	NA	NA	NA	no	1	no	no
Al_scaffold_0003_2693	Al_scaffold_0003_2693	N0.HOG0001157	Signal recognition particle receptor subunit beta	Arabidopsis_lyrata	0	NA	NA	NA	no	1.97341e-09	no	no
Al_scaffold_0004_788	Al_scaffold_0004_788	N0.HOG0001157	Signal recognition particle receptor subunit beta	Arabidopsis_lyrata	0	NA	NA	NA	no	1	no	no
Al_scaffold_0006_2637	Al_scaffold_0006_2637	N0.HOG0001157	Signal recognition particle receptor subunit beta	Arabidopsis_lyrata	0	NA	NA	NA	no	1	no	no
AT5G05670	AT5G05670	N0.HOG0001157	Signal recognition particle receptor subunit beta	Arabidopsis_thaliana	445.827	0.134791	0.559283	0.711841	no	1	no	no
GSBRNA2T00049377001	GSBRNA2T00049377001	N0.HOG0001157	Signal recognition particle receptor subunit beta	Brassica_napus	68.3949	-0.50576	0.0416614	0.12279	no	1	no	no
EUTSA_v10014432mg	EUTSA_v10014432mg	N0.HOG0001157	Signal recognition particle receptor subunit beta	Eutrema_salsugineum	535.31	-0.0575625	0.701279	0.803799	no	1	no	no
Al_scaffold_0003_1426	Al_scaffold_0003_1426	N0.HOG0001158	Arginine--tRNA ligase, cytoplasmic	Arabidopsis_lyrata	18.1612	1.94863	0.0313901	0.0687916	yes	NA	no	no
scaffold_500176_1	scaffold_500176.1	N0.HOG0001158	Arginine--tRNA ligase, chloroplastic/mitochondrial	Arabidopsis_lyrata	29.0901	0.670922	0.189779	0.296754	no	NA	no	no
scaffold_201252_1	scaffold_201252.1	N0.HOG0001158	Arginine--tRNA ligase, cytoplasmic	Arabidopsis_lyrata	257.099	0.460941	0.0738915	0.139228	no	NA	no	no
fgenesh1_pg_C_scaffold_6000583	fgenesh1_pg.C_scaffold_6000583	N0.HOG0001158	Arginine--tRNA ligase, cytoplasmic	Arabidopsis_lyrata	38.2491	0.245642	0.600507	0.705231	no	NA	no	no
fgenesh2_kg_3__2997__AT1G66530_1	fgenesh2_kg.3__2997__AT1G66530.1	N0.HOG0001158	Arginine--tRNA ligase, cytoplasmic	Arabidopsis_lyrata	322.544	0.115543	0.568909	0.678083	no	NA	no	no
fgenesh2_kg_2__889__AT1G66530_1	fgenesh2_kg.2__889__AT1G66530.1	N0.HOG0001158	Arginine--tRNA ligase, cytoplasmic	Arabidopsis_lyrata	655.249	-0.111526	0.668222	0.76158	no	NA	no	no
fgenesh1_pm_C_scaffold_7001275	fgenesh1_pm.C_scaffold_7001275	N0.HOG0001158	Arginine--tRNA ligase, chloroplastic/mitochondrial	Arabidopsis_lyrata	1513.27	-0.420366	0.0367211	0.0781178	yes	NA	no	no
scaffold_802213_1	scaffold_802213.1	N0.HOG0001158	Arginine--tRNA ligase, cytoplasmic	Arabidopsis_lyrata	15.7679	-0.753344	0.275159	0.395278	no	NA	no	no
AT1G66530	AT1G66530	N0.HOG0001158	Arginine--tRNA ligase, cytoplasmic	Arabidopsis_thaliana	501.95	-0.0543467	0.851375	0.911971	no	NA	no	no
AT4G26300	AT4G26300	N0.HOG0001158	Arginine--tRNA ligase, chloroplastic/mitochondrial	Arabidopsis_thaliana	1273.76	-0.300122	0.270879	0.465876	no	NA	no	no
GSBRNA2T00157461001	GSBRNA2T00157461001	N0.HOG0001158	Arginine--tRNA ligase, cytoplasmic	Brassica_napus	303.27	-0.127994	0.274047	0.484607	no	NA	no	no
GSBRNA2T00149574001	GSBRNA2T00149574001	N0.HOG0001158	Arginine--tRNA ligase, cytoplasmic	Brassica_napus	179.766	-0.374907	0.0131694	0.0481949	yes	NA	no	no
EUTSA_v10029198mg	EUTSA_v10029198mg	N0.HOG0001158	Arginine--tRNA ligase, cytoplasmic	Eutrema_salsugineum	64.9066	1.95872	6.44846e-06	5.68127e-05	yes	NA	no	no
EUTSA_v10027313mg	EUTSA_v10027313mg	N0.HOG0001158	Arginine--tRNA ligase, cytoplasmic	Eutrema_salsugineum	127.471	0.0638531	0.822767	0.888665	no	NA	no	no
EUTSA_v10024637mg	EUTSA_v10024637mg	N0.HOG0001158	Arginine--tRNA ligase, cytoplasmic	Eutrema_salsugineum	2725.78	-0.584991	7.74305e-07	8.63471e-06	yes	NA	no	no
fgenesh2_kg_4__2306__AT2G41790_1	fgenesh2_kg.4__2306__AT2G41790.1	N0.HOG0001170	Insulin-degrading enzyme-like 1, peroxisomal	Arabidopsis_lyrata	773.628	1.37634	6.36475e-11	9.90596e-10	yes	1.56251e-08	no	no
fgenesh2_kg_4__2320__AT2G41790_1	fgenesh2_kg.4__2320__AT2G41790.1	N0.HOG0001170	Insulin-degrading enzyme-like 1, peroxisomal	Arabidopsis_lyrata	1021.34	1.05685	2.30451e-05	0.000123827	yes	1	no	no
scaffold_502918_1	scaffold_502918.1	N0.HOG0001170	Insulin-degrading enzyme-like 1, peroxisomal	Arabidopsis_lyrata	541.758	0.488078	0.0189456	0.0445859	yes	1	no	no
AT2G41790	AT2G41790	N0.HOG0001170	Insulin-degrading enzyme-like 1, peroxisomal	Arabidopsis_thaliana	1222.98	0.723645	0.163595	0.351561	no	1	no	no
GSBRNA2T00091669001	GSBRNA2T00091669001	N0.HOG0001170	Insulin-degrading enzyme-like 1, peroxisomal	Brassica_napus	240.161	-0.278506	0.0328445	0.10177	no	1	no	no
EUTSA_v10016187mg	EUTSA_v10016187mg	N0.HOG0001170	Insulin-degrading enzyme-like 1, peroxisomal	Eutrema_salsugineum	2218.62	0.384702	0.0306873	0.0766866	yes	1	no	no
Al_scaffold_0008_317	Al_scaffold_0008_317	N0.HOG0001182	Aldo-keto reductase family 4 member C10	Arabidopsis_lyrata	19.5565	0.572242	0.409772	0.531211	no	NA	no	no
fgenesh1_pm_C_scaffold_68000001	fgenesh1_pm.C_scaffold_68000001	N0.HOG0001182	Aldo-keto reductase family 4 member C10	Arabidopsis_lyrata	829.145	-0.918544	1.33587e-07	1.16825e-06	yes	NA	no	no
AT2G37790	AT2G37790	N0.HOG0001182	Aldo-keto reductase family 4 member C10	Arabidopsis_thaliana	490.917	0.598427	0.0360335	0.153537	no	NA	no	no
GSBRNA2T00020581001	GSBRNA2T00020581001	N0.HOG0001182	Aldo-keto reductase family 4 member C10	Brassica_napus	75.3212	-0.461832	0.05536	0.153228	no	NA	no	no
GSBRNA2T00116937001	GSBRNA2T00116937001	N0.HOG0001182	Aldo-keto reductase family 4 member C10	Brassica_napus	11.9063	-0.531254	0.347033	0.561824	no	NA	no	no
EUTSA_v10016967mg	EUTSA_v10016967mg	N0.HOG0001182	Aldo-keto reductase family 4 member C10	Eutrema_salsugineum	1325.81	-0.00147534	0.991089	0.994972	no	NA	no	no
fgenesh2_kg_8__274__AT5G45275_1	fgenesh2_kg.8__274__AT5G45275.1	N0.HOG0001183	Protein NUCLEAR FUSION DEFECTIVE 4	Arabidopsis_lyrata	543.6	0.901607	0.00566591	0.0159392	yes	1	no	no
Al_scaffold_0008_347	Al_scaffold_0008_347	N0.HOG0001183	Protein NUCLEAR FUSION DEFECTIVE 4	Arabidopsis_lyrata	15.4403	0.620555	0.502763	0.619241	no	4.88498e-15	no	no
scaffold_800361_1	scaffold_800361.1	N0.HOG0001183	Protein NUCLEAR FUSION DEFECTIVE 4	Arabidopsis_lyrata	1.87834	-4.46396	0.106303	0.187048	no	0.045887	no	no
scaffold_800363_1	scaffold_800363.1	N0.HOG0001183	Protein NUCLEAR FUSION DEFECTIVE 4	Arabidopsis_lyrata	53.4203	-9.29693	0.0173526	0.0413989	yes	1	no	no
AT5G45275	AT5G45275	N0.HOG0001183	Protein NUCLEAR FUSION DEFECTIVE 4	Arabidopsis_thaliana	304.286	1.06565	0.00188643	0.0248127	yes	1	no	no
GSBRNA2T00035146001	GSBRNA2T00035146001	N0.HOG0001183	Protein NUCLEAR FUSION DEFECTIVE 4	Brassica_napus	43.8037	-0.345621	0.246259	0.452338	no	1	no	no
EUTSA_v10000837mg	EUTSA_v10000837mg	N0.HOG0001183	Protein NUCLEAR FUSION DEFECTIVE 4	Eutrema_salsugineum	182.006	0.3568	0.105355	0.202795	no	1	no	no
fgenesh1_pg_C_scaffold_8002077	fgenesh1_pg.C_scaffold_8002077	N0.HOG0001188	histone H3.v1	Arabidopsis_lyrata	3.69317	1.48624	0.413084	0.534336	no	NA	no	no
Al_scaffold_0269_2	Al_scaffold_0269_2	N0.HOG0001188	histone H3.v1	Arabidopsis_lyrata	2.4929	-0.0599774	0.982213	0.98809	no	NA	no	no
fgenesh1_pg_C_scaffold_3002484	fgenesh1_pg.C_scaffold_3002484	N0.HOG0001188	histone H3.v1	Arabidopsis_lyrata	33.2949	-0.605421	0.373109	0.494986	no	NA	no	no
fgenesh1_pg_C_scaffold_3002481	fgenesh1_pg.C_scaffold_3002481	N0.HOG0001188	(field mustard) hypothetical protein	Arabidopsis_lyrata	837.07	-0.866064	5.04894e-05	0.000249959	yes	NA	no	no
fgenesh1_pg_C_scaffold_3002482	fgenesh1_pg.C_scaffold_3002482	N0.HOG0001188	histone H3.v1	Arabidopsis_lyrata	12.3637	-0.935805	0.51153	0.626632	no	NA	no	no
Al_scaffold_0215_2	Al_scaffold_0215_2	N0.HOG0001188	histone H3.v1	Arabidopsis_lyrata	2.12908	-4.6564	0.0760015	0.142339	no	NA	no	no
Al_scaffold_0269_3	Al_scaffold_0269_3	N0.HOG0001188	histone H3.v1	Arabidopsis_lyrata	0	NA	NA	NA	no	NA	no	no
fgenesh1_pg_C_scaffold_269000001	fgenesh1_pg.C_scaffold_269000001	N0.HOG0001188	histone H3.v1	Arabidopsis_lyrata	0	NA	NA	NA	no	NA	no	no
fgenesh1_pg_C_scaffold_269000004	fgenesh1_pg.C_scaffold_269000004	N0.HOG0001188	histone H3.v1	Arabidopsis_lyrata	0	NA	NA	NA	no	NA	no	no
fgenesh1_pg_C_scaffold_269000005	fgenesh1_pg.C_scaffold_269000005	N0.HOG0001188	histone H3.v1	Arabidopsis_lyrata	0	NA	NA	NA	no	NA	no	no
fgenesh1_pg_C_scaffold_3002483	fgenesh1_pg.C_scaffold_3002483	N0.HOG0001188	histone H3.v1	Arabidopsis_lyrata	0	NA	NA	NA	no	NA	no	no
AT5G60840	AT5G60840	N0.HOG0001188	histone H3.v1	Arabidopsis_thaliana	417.883	-0.399655	0.153147	0.339276	no	NA	no	no
GSBRNA2T00003871001	GSBRNA2T00003871001	N0.HOG0001188	(field mustard) hypothetical protein	Brassica_napus	2.09317	-3.37294	0.0574627	0.157567	no	NA	no	no
GSBRNA2T00113603001	GSBRNA2T00113603001	N0.HOG0001188	(field mustard) hypothetical protein	Brassica_napus	1.29088	-3.75538	0.0539697	NA	no	NA	no	no
EUTSA_v10004975mg	EUTSA_v10004975mg	N0.HOG0001188	(field mustard) hypothetical protein	Eutrema_salsugineum	219.133	-0.514565	0.0116881	0.0347327	yes	NA	no	no
fgenesh2_kg_8__647__AT5G47880_2	fgenesh2_kg.8__647__AT5G47880.2	N0.HOG0001189	Eukaryotic peptide chain release factor subunit 1-1	Arabidopsis_lyrata	936.481	0.724101	0.00193875	0.00630293	yes	NA	candidate_gene_set	no
fgenesh1_pg_C_scaffold_1003535	fgenesh1_pg.C_scaffold_1003535	N0.HOG0001189	Eukaryotic peptide chain release factor subunit 1-1	Arabidopsis_lyrata	0	NA	NA	NA	no	NA	candidate_gene_set	no
AT5G47880	AT5G47880	N0.HOG0001189	Eukaryotic peptide chain release factor subunit 1-1	Arabidopsis_thaliana	1690.33	0.714349	0.00618163	0.0545045	yes	NA	candidate_gene_set	no
GSBRNA2T00144460001	GSBRNA2T00144460001	N0.HOG0001189	Eukaryotic peptide chain release factor subunit 1-1	Brassica_napus	424.602	-0.0485717	0.612101	0.784126	no	NA	candidate_gene_set	no
EUTSA_v10011692mg	EUTSA_v10011692mg	N0.HOG0001189	Eukaryotic peptide chain release factor subunit 1-1	Eutrema_salsugineum	35.8696	1.39963	0.0062507	0.0208443	yes	NA	candidate_gene_set	no
EUTSA_v10004173mg	EUTSA_v10004173mg	N0.HOG0001189	Eukaryotic peptide chain release factor subunit 1-1	Eutrema_salsugineum	6957.12	0.72833	4.38991e-07	5.17639e-06	yes	NA	candidate_gene_set	no
fgenesh2_kg_7__1917__AT4G23850_1	fgenesh2_kg.7__1917__AT4G23850.1	N0.HOG0001202	Long chain acyl-CoA synthetase 4	Arabidopsis_lyrata	2485.51	0.997515	0.00052088	0.00199489	yes	1	no	no
AT4G23850	AT4G23850	N0.HOG0001202	Long chain acyl-CoA synthetase 4	Arabidopsis_thaliana	3004.25	0.462504	0.241451	0.435898	no	1	no	no
GSBRNA2T00087831001	GSBRNA2T00087831001	N0.HOG0001202	Long chain acyl-CoA synthetase 4	Brassica_napus	595.427	0.450434	1.67497e-07	1.56955e-06	yes	1	no	no
GSBRNA2T00116198001	GSBRNA2T00116198001	N0.HOG0001202	Long chain acyl-CoA synthetase 4	Brassica_napus	2481.16	0.381827	4.50057e-15	7.47505e-14	yes	1	no	no
EUTSA_v10025070mg	EUTSA_v10025070mg	N0.HOG0001202	Long chain acyl-CoA synthetase 4	Eutrema_salsugineum	0.170096	0.282029	0.944897	NA	no	1.50929e-12	no	no
EUTSA_v10024614mg	EUTSA_v10024614mg	N0.HOG0001202	Long chain acyl-CoA synthetase 4	Eutrema_salsugineum	4140.49	-0.390745	0.000810285	0.00371442	yes	1	no	no
fgenesh2_kg_1__1460__AT1G13470_1	fgenesh2_kg.1__1460__AT1G13470.1	N0.HOG0001224	Toxin_10 domain-containing protein	Arabidopsis_lyrata	2594.5	-0.914283	0.0110905	0.0283019	yes	0.161934	no	no
scaffold_101509_1	scaffold_101509.1	N0.HOG0001224	Toxin_10 domain-containing protein	Arabidopsis_lyrata	0	NA	NA	NA	no	1	no	no
AT1G13470	AT1G13470	N0.HOG0001224	Toxin_10 domain-containing protein	Arabidopsis_thaliana	731.627	0.305757	0.413399	0.592982	no	1	no	no
GSBRNA2T00035533001	GSBRNA2T00035533001	N0.HOG0001224	Toxin_10 domain-containing protein	Brassica_napus	144.397	1.17789	6.03773e-12	8.22955e-11	yes	1	no	no
GSBRNA2T00090503001	GSBRNA2T00090503001	N0.HOG0001224	Toxin_10 domain-containing protein	Brassica_napus	68.9448	0.69158	0.00422344	0.0183827	yes	5.33843e-11	no	no
EUTSA_v10009781mg	EUTSA_v10009781mg	N0.HOG0001224	Toxin_10 domain-containing protein	Eutrema_salsugineum	46.4209	-2.43024	8.77806e-06	7.45331e-05	yes	1	no	no
fgenesh2_kg_4__1427__AT2G34250_1	fgenesh2_kg.4__1427__AT2G34250.1	N0.HOG0001228	Protein transport protein Sec61 subunit alpha	Arabidopsis_lyrata	5820.86	-0.274722	0.0742045	0.139708	no	1	no	no
AT1G78720	AT1G78720	N0.HOG0001228	Protein transport protein Sec61 subunit alpha	Arabidopsis_thaliana	1.85705	1.10625	0.640034	0.771756	no	1	no	no
AT2G34250	AT2G34250	N0.HOG0001228	Protein transport protein Sec61 subunit alpha	Arabidopsis_thaliana	6559.6	-0.0739938	0.703212	0.815602	no	1	no	no
GSBRNA2T00095305001	GSBRNA2T00095305001	N0.HOG0001228	Protein transport protein Sec61 subunit alpha	Brassica_napus	305.24	0.264646	0.0256837	0.0833026	yes	1	no	no
GSBRNA2T00034012001	GSBRNA2T00034012001	N0.HOG0001228	Protein transport protein Sec61 subunit alpha	Brassica_napus	462.117	0.245352	0.0120526	0.0447937	yes	1	no	no
GSBRNA2T00141930001	GSBRNA2T00141930001	N0.HOG0001228	Protein transport protein Sec61 subunit alpha	Brassica_napus	100.799	0.122077	0.538878	0.73197	no	1	no	no
GSBRNA2T00005194001	GSBRNA2T00005194001	N0.HOG0001228	Protein transport protein Sec61 subunit alpha	Brassica_napus	470.823	-0.0687745	0.461739	0.66922	no	1	no	no
EUTSA_v10028266mg	EUTSA_v10028266mg	N0.HOG0001228	Protein transport protein Sec61 subunit alpha	Eutrema_salsugineum	0.223292	1.00817	0.803451	NA	no	1	no	no
EUTSA_v10016599mg	EUTSA_v10016599mg	N0.HOG0001228	Protein transport protein Sec61 subunit alpha	Eutrema_salsugineum	8011.45	-0.241602	0.0393374	0.0935499	yes	1	no	no
EUTSA_v10027275mg	EUTSA_v10027275mg	N0.HOG0001228	Protein transport protein Sec61 subunit alpha	Eutrema_salsugineum	0	NA	NA	NA	no	1	no	no
EUTSA_v10028090mg	EUTSA_v10028090mg	N0.HOG0001228	Protein transport protein Sec61 subunit alpha	Eutrema_salsugineum	0	NA	NA	NA	no	1	no	no
fgenesh2_kg_1__4750__AT5G37070_1	fgenesh2_kg.1__4750__AT5G37070.1	N0.HOG0001244	DUF538 family protein	Arabidopsis_lyrata	1253.99	-0.386217	0.238107	0.354088	no	1	no	no
AT5G37070	AT5G37070	N0.HOG0001244	DUF538 family protein	Arabidopsis_thaliana	1269.25	-0.201818	0.659664	0.785203	no	1	no	no
GSBRNA2T00014116001	GSBRNA2T00014116001	N0.HOG0001244	DUF538 family protein	Brassica_napus	3.79738	-0.520393	0.620166	0.789278	no	1	no	no
EUTSA_v10011006mg	EUTSA_v10011006mg	N0.HOG0001244	DUF538 family protein	Eutrema_salsugineum	0.223292	1.00817	0.803451	NA	no	1	no	no
EUTSA_v10017321mg	EUTSA_v10017321mg	N0.HOG0001244	DUF538 family protein	Eutrema_salsugineum	1126.05	-0.599674	3.49246e-05	0.000248002	yes	1	no	no
fgenesh2_kg_4__1304__AT2G33060_1	fgenesh2_kg.4__1304__AT2G33060.1	N0.HOG0001259	Receptor like protein 27	Arabidopsis_lyrata	584.257	1.89044	5.64706e-19	2.75264e-17	yes	NA	no	no
fgenesh2_kg_348__3__AT2G33060_1	fgenesh2_kg.348__3__AT2G33060.1	N0.HOG0001259	Receptor like protein 27	Arabidopsis_lyrata	32.6479	-5.77904	0.0578805	0.113883	no	NA	no	no
AT2G33060	AT2G33060	N0.HOG0001259	Receptor like protein 27	Arabidopsis_thaliana	183.139	1.37738	0.000504609	0.00975387	yes	NA	no	no
GSBRNA2T00132258001	GSBRNA2T00132258001	N0.HOG0001259	Receptor like protein 27	Brassica_napus	18.1983	1.54433	0.00119817	0.0060357	yes	NA	no	no
EUTSA_v10017694mg	EUTSA_v10017694mg	N0.HOG0001259	Receptor like protein 27	Eutrema_salsugineum	0	NA	NA	NA	no	NA	no	no
fgenesh2_kg_3__525__AT3G05360_1	fgenesh2_kg.3__525__AT3G05360.1	N0.HOG0001262	Receptor-like protein 30	Arabidopsis_lyrata	52.0604	-0.976259	0.0382788	0.0808807	yes	NA	no	no
AT3G05370	AT3G05370	N0.HOG0001262	Receptor-like protein 31	Arabidopsis_thaliana	164.966	1.04621	0.131436	0.311568	no	NA	no	no
AT3G05360	AT3G05360	N0.HOG0001262	Receptor-like protein 30	Arabidopsis_thaliana	44.5384	0.357717	0.490358	0.656715	no	NA	no	no
GSBRNA2T00005957001	GSBRNA2T00005957001	N0.HOG0001262	J domain-containing protein	Brassica_napus	5.43898	1.6962	0.0548779	0.152232	no	NA	no	no
GSBRNA2T00005927001	GSBRNA2T00005927001	N0.HOG0001262	Receptor-like protein 31	Brassica_napus	2.47144	-0.879915	0.476309	0.681876	no	NA	no	no
GSBRNA2T00005958001	GSBRNA2T00005958001	N0.HOG0001262	Receptor-like protein 31	Brassica_napus	0	NA	NA	NA	no	NA	no	no
EUTSA_v10024077mg	EUTSA_v10024077mg	N0.HOG0001262	Receptor-like protein 11	Eutrema_salsugineum	0.340191	1.50504	0.707625	NA	no	NA	no	no
EUTSA_v10018341mg	EUTSA_v10018341mg	N0.HOG0001262	Receptor-like protein 11	Eutrema_salsugineum	942.733	0.540057	0.00038325	0.00196442	yes	NA	no	no
EUTSA_v10024443mg	EUTSA_v10024443mg	N0.HOG0001262	LRRNT_2 domain-containing protein	Eutrema_salsugineum	391.741	0.337094	0.0731486	0.152203	no	NA	no	no
EUTSA_v10026970mg	EUTSA_v10026970mg	N0.HOG0001262	Receptor-like protein 31	Eutrema_salsugineum	167.524	0.118742	0.692412	0.79679	no	NA	no	no
EUTSA_v10024467mg	EUTSA_v10024467mg	N0.HOG0001262	Receptor-like protein 30	Eutrema_salsugineum	31.1995	0.0552904	0.922268	0.952624	no	NA	no	no
EUTSA_v10024400mg	EUTSA_v10024400mg	N0.HOG0001262	LRRNT_2 domain-containing protein	Eutrema_salsugineum	932.987	-0.512178	0.00356962	0.0130616	yes	NA	no	no
EUTSA_v10024473mg	EUTSA_v10024473mg	N0.HOG0001262	Receptor-like protein 31	Eutrema_salsugineum	5.54035	-1.01295	0.361556	0.507622	no	NA	no	no
EUTSA_v10018259mg	EUTSA_v10018259mg	N0.HOG0001262	Receptor-like protein 12	Eutrema_salsugineum	411.526	-1.06807	5.02747e-11	1.44641e-09	yes	NA	no	no
EUTSA_v10027661mg	EUTSA_v10027661mg	N0.HOG0001262	Receptor-like protein 30	Eutrema_salsugineum	44.4146	-2.19284	2.65284e-06	2.62381e-05	yes	NA	no	no
Al_scaffold_0006_3519	Al_scaffold_0006_3519	N0.HOG0001327	Cysteine-rich receptor-like protein kinase 40	Arabidopsis_lyrata	17.0075	2.34876	0.00407517	0.0120282	yes	1	no	no
AT4G04540	AT4G04540	N0.HOG0001327	Cysteine-rich receptor-like protein kinase 40	Arabidopsis_thaliana	6.88923	-3.78597	0.00125703	0.0186866	yes	1	no	no
GSBRNA2T00063445001	GSBRNA2T00063445001	N0.HOG0001327	Cysteine-rich receptor-like protein kinase 40	Brassica_napus	6.99413	-0.293955	0.700372	0.841941	no	1	no	no
GSBRNA2T00004342001	GSBRNA2T00004342001	N0.HOG0001327	Cysteine-rich receptor-like protein kinase 40	Brassica_napus	0.654968	-1.36806	0.608703	NA	no	1	no	no
EUTSA_v10028500mg	EUTSA_v10028500mg	N0.HOG0001327	Cysteine-rich receptor-like protein kinase 40	Eutrema_salsugineum	395.068	-1.41366	2.16605e-14	1.19429e-12	yes	1	no	no
EUTSA_v10028501mg	EUTSA_v10028501mg	N0.HOG0001327	Cysteine-rich receptor-like protein kinase 40	Eutrema_salsugineum	153.058	-1.71413	1.31907e-11	4.26233e-10	yes	0.416046	no	no
fgenesh2_kg_1__3950__AT1G48598_1	fgenesh2_kg.1__3950__AT1G48598.1	N0.HOG0001339	Phosphomethylethanolamine N-methyltransferase	Arabidopsis_lyrata	147.436	0.81477	0.00327896	0.00995668	yes	1	no	no
AT1G48600	AT1G48600	N0.HOG0001339	Phosphomethylethanolamine N-methyltransferase	Arabidopsis_thaliana	3490.57	0.669921	0.166786	0.355191	no	1	no	no
GSBRNA2T00156369001	GSBRNA2T00156369001	N0.HOG0001339	Phosphomethylethanolamine N-methyltransferase	Brassica_napus	176.878	-1.4092	4.71462e-19	9.60992e-18	yes	1	no	no
EUTSA_v10012068mg	EUTSA_v10012068mg	N0.HOG0001339	Phosphoethanolamine N-methyltransferase 1	Eutrema_salsugineum	655.576	0.499466	0.0088414	0.0276702	yes	1	no	no
EUTSA_v10011451mg	EUTSA_v10011451mg	N0.HOG0001339	Phosphomethylethanolamine N-methyltransferase	Eutrema_salsugineum	474.212	0.249456	0.321371	0.467264	no	1	no	no
Al_scaffold_0004_1032	Al_scaffold_0004_1032	N0.HOG0001351	UPF0481 protein At3g47200-like	Arabidopsis_lyrata	0.6388	2.67979	0.499901	NA	no	0.234065	candidate_gene_set	no
fgenesh1_pg_C_scaffold_5002501	fgenesh1_pg.C_scaffold_5002501	N0.HOG0001351	UPF0481 protein At3g47200-like	Arabidopsis_lyrata	1199.33	2.30739	6.62548e-19	3.216e-17	yes	0.82723	candidate_gene_set	no
Al_scaffold_0005_2977	Al_scaffold_0005_2977	N0.HOG0001351	UPF0481 protein At3g47200-like	Arabidopsis_lyrata	3.21069	1.24954	0.412078	0.533363	no	0.999058	candidate_gene_set	no
AT3G60470	AT3G60470	N0.HOG0001351	UPF0481 protein At3g47200-like	Arabidopsis_thaliana	8.92576	-1.60728	0.0627411	0.208283	no	1	candidate_gene_set	no
GSBRNA2T00149132001	GSBRNA2T00149132001	N0.HOG0001351	UPF0481 protein At3g47200-like	Brassica_napus	3.68188	0.921539	0.377237	0.591391	no	0.232671	candidate_gene_set	no
GSBRNA2T00004868001	GSBRNA2T00004868001	N0.HOG0001351	UPF0481 protein At3g47200-like	Brassica_napus	0.160631	-0.853427	0.834332	NA	no	0.00025332	candidate_gene_set	no
EUTSA_v10005294mg	EUTSA_v10005294mg	N0.HOG0001351	UPF0481 protein At3g47200	Eutrema_salsugineum	0.334938	1.54978	0.699123	NA	no	1.92493e-08	candidate_gene_set	no
EUTSA_v10005305mg	EUTSA_v10005305mg	N0.HOG0001351	UPF0481 protein At3g47200	Eutrema_salsugineum	0	NA	NA	NA	no	0.102173	candidate_gene_set	no
Al_scaffold_0004_3060	Al_scaffold_0004_3060	N0.HOG0001352	dehydrogenase/reductase SDR family member on chromosome X-like	Arabidopsis_lyrata	1.27522	3.68628	0.234727	0.350641	no	0.473486	no	no
fgenesh2_kg_6__320__AT5G04070_1	fgenesh2_kg.6__320__AT5G04070.1	N0.HOG0001352	dehydrogenase/reductase SDR family member on chromosome X-like	Arabidopsis_lyrata	82.1755	0.892385	0.0433344	0.0896125	yes	1	no	no
Al_scaffold_0006_269	Al_scaffold_0006_269	N0.HOG0001352	dehydrogenase/reductase SDR family member on chromosome X-like	Arabidopsis_lyrata	0	NA	NA	NA	no	3.3e-05	no	no
AT5G04070	AT5G04070	N0.HOG0001352	dehydrogenase/reductase SDR family member on chromosome X-like	Arabidopsis_thaliana	252.397	-0.411181	0.255199	0.450009	no	1	no	no
GSBRNA2T00072988001	GSBRNA2T00072988001	N0.HOG0001352	dehydrogenase/reductase SDR family member on chromosome X-like	Brassica_napus	2.15132	-0.110305	0.931923	0.966273	no	1	no	no
EUTSA_v10007998mg	EUTSA_v10007998mg	N0.HOG0001352	dehydrogenase/reductase SDR family member on chromosome X-like	Eutrema_salsugineum	168.839	0.151408	0.554638	0.688405	no	0.244551	no	no
fgenesh1_pg_C_scaffold_5001246	fgenesh1_pg.C_scaffold_5001246	N0.HOG0001357	Hydrolase_4 domain-containing protein	Arabidopsis_lyrata	536.295	-0.202819	0.491859	0.609156	no	1	no	no
AT3G47590	AT3G47590	N0.HOG0001357	Hydrolase_4 domain-containing protein	Arabidopsis_thaliana	1181.08	1.00912	0.000788369	0.0134909	yes	1	no	no
GSBRNA2T00129052001	GSBRNA2T00129052001	N0.HOG0001357	Hydrolase_4 domain-containing protein	Brassica_napus	35.8652	0.334565	0.320387	0.534575	no	1	no	no
EUTSA_v10010563mg	EUTSA_v10010563mg	N0.HOG0001357	Hydrolase_4 domain-containing protein	Eutrema_salsugineum	1194.92	-0.331377	0.019028	0.0517499	yes	1	no	no
EUTSA_v10010965mg	EUTSA_v10010965mg	N0.HOG0001357	Hydrolase_4 domain-containing protein	Eutrema_salsugineum	0.22753	-1.64152	0.687472	NA	no	0.0176479	no	no
Al_scaffold_0005_1799	Al_scaffold_0005_1799	N0.HOG0001360	Pectin acetylesterase 6	Arabidopsis_lyrata	10.8285	3.5542	0.000902317	0.00323326	yes	NA	no	no
scaffold_503369_1	scaffold_503369.1	N0.HOG0001360	Pectin acetylesterase 6	Arabidopsis_lyrata	266.386	0.391556	0.0873714	0.15923	no	NA	no	no
scaffold_501980_1	scaffold_501980.1	N0.HOG0001360	Pectin acetylesterase 6	Arabidopsis_lyrata	95.0379	0.26566	0.457411	0.57767	no	NA	no	no
fgenesh2_kg_5__2705__AT3G62060_1	fgenesh2_kg.5__2705__AT3G62060.1	N0.HOG0001360	Pectin acetylesterase 6	Arabidopsis_lyrata	230.368	-0.956838	1.93047e-05	0.000105696	yes	NA	no	no
AT3G62060	AT3G62060	N0.HOG0001360	Pectin acetylesterase 6	Arabidopsis_thaliana	228.565	0.119292	0.7629	0.85675	no	NA	no	no
GSBRNA2T00049460001	GSBRNA2T00049460001	N0.HOG0001360	Pectin acetylesterase 6	Brassica_napus	162.538	-0.281306	0.0718469	0.187281	no	NA	no	no
GSBRNA2T00127071001	GSBRNA2T00127071001	N0.HOG0001360	Pectin acetylesterase 6	Brassica_napus	70.0795	-0.465648	0.0507934	0.14326	no	NA	no	no
GSBRNA2T00025119001	GSBRNA2T00025119001	N0.HOG0001360	Pectin acetylesterase 6	Brassica_napus	17.0888	-1.05298	0.0278238	0.088899	yes	NA	no	no
EUTSA_v10005997mg	EUTSA_v10005997mg	N0.HOG0001360	Pectin acetylesterase 6	Eutrema_salsugineum	120.971	-0.662082	0.0269241	0.0687512	yes	NA	no	no
fgenesh1_pm_C_scaffold_6000103	fgenesh1_pm.C_scaffold_6000103	N0.HOG0001382	Oxysterol-binding protein-related protein 3A	Arabidopsis_lyrata	223.454	0.286107	0.248024	0.365211	no	1	no	no
fgenesh2_kg_3__946__AT3G09300_1	fgenesh2_kg.3__946__AT3G09300.1	N0.HOG0001382	Oxysterol-binding protein-related protein 3B	Arabidopsis_lyrata	1302.87	-0.544608	0.000466146	0.00181166	yes	1	no	no
Al_scaffold_0658_1	Al_scaffold_0658_1	N0.HOG0001382	Oxysterol-binding protein-related protein 3A	Arabidopsis_lyrata	11.0601	-3.05797	0.00237707	0.00752564	yes	0.00651838	no	no		2			there is an extra triplication in Alyrata, additionally to the duplication which is common to Athaliana. but the alignment of the extra triplication is bad, there are large deletions or insertions. Be carefull to interpret the selection value. The pos. sel. is highly down regulated.		AT5G02100 and AT3G09300: Oxysterol-binding protein-related protein 3A and B, ER and Golgi related protein, has “Cellulose biosynthetic process” (GO:0030244) annotated
fgenesh1_pg_C_scaffold_3000654	fgenesh1_pg.C_scaffold_3000654	N0.HOG0001382	Cellulose synthase-like protein D5	Arabidopsis_lyrata	0	NA	NA	NA	no	2.16877e-05	no	no
scaffold_600130_1	scaffold_600130.1	N0.HOG0001382	Cellulose synthase-like protein D5	Arabidopsis_lyrata	0	NA	NA	NA	no	9.13691e-10	no	no
AT5G02100	AT5G02100	N0.HOG0001382	Oxysterol-binding protein-related protein 3A	Arabidopsis_thaliana	211.792	0.27221	0.457427	0.631366	no	1	no	no
AT3G09300	AT3G09300	N0.HOG0001382	Oxysterol-binding protein-related protein 3B	Arabidopsis_thaliana	1078.56	-0.0459722	0.90718	0.94608	no	1	no	no
GSBRNA2T00080670001	GSBRNA2T00080670001	N0.HOG0001382	Oxysterol-binding protein-related protein 3B	Brassica_napus	127.53	0.175731	0.347968	0.562876	no	1	no	no
GSBRNA2T00073274001	GSBRNA2T00073274001	N0.HOG0001382	Oxysterol-binding protein-related protein 3B	Brassica_napus	52.4593	0.138185	0.61754	0.7877	no	1	no	no
EUTSA_v10020702mg	EUTSA_v10020702mg	N0.HOG0001382	Oxysterol-binding protein-related protein 3B	Eutrema_salsugineum	3064.55	-0.33939	0.0074612	0.0240416	yes	1	no	no
fgenesh2_kg_3__2734__AT3G25230_1	fgenesh2_kg.3__2734__AT3G25230.1	N0.HOG0001386	Peptidyl-prolyl cis-trans isomerase FKBP62	Arabidopsis_lyrata	2108.05	0.179772	0.412681	0.533905	no	NA	no	no
AT3G25230	AT3G25230	N0.HOG0001386	Peptidyl-prolyl cis-trans isomerase FKBP62	Arabidopsis_thaliana	1262.79	0.611261	0.166497	0.354992	no	NA	no	no
GSBRNA2T00006688001	GSBRNA2T00006688001	N0.HOG0001386	Peptidyl-prolyl cis-trans isomerase FKBP62	Brassica_napus	4828.89	1.66312	0	0	yes	NA	no	no
GSBRNA2T00085255001	GSBRNA2T00085255001	N0.HOG0001386	Peptidyl-prolyl cis-trans isomerase FKBP62	Brassica_napus	5695.47	0.840561	1.33732e-82	1.01942e-80	yes	NA	no	no
EUTSA_v10002468mg	EUTSA_v10002468mg	N0.HOG0001386	Peptidyl-prolyl cis-trans isomerase FKBP62	Eutrema_salsugineum	3257.68	0.292723	0.0401272	0.0950544	yes	NA	no	no
EUTSA_v10015106mg	EUTSA_v10015106mg	N0.HOG0001386	Peptidyl-prolyl cis-trans isomerase FKBP62	Eutrema_salsugineum	0	NA	NA	NA	no	NA	no	no
fgenesh2_kg_5__602__AT3G28345_1	fgenesh2_kg.5__602__AT3G28345.1	N0.HOG0001459	ABC transporter B family member 15	Arabidopsis_lyrata	123.64	-0.734964	0.208825	0.320166	no	1	no	no
AT3G28345	AT3G28345	N0.HOG0001459	ABC transporter B family member 15	Arabidopsis_thaliana	42.4256	2.56197	0.00165158	0.0227185	yes	1	no	no
GSBRNA2T00144592001	GSBRNA2T00144592001	N0.HOG0001459	ABC transporter B family member 15	Brassica_napus	26.3818	-1.5792	0.000251693	0.00146971	yes	1	no	no
EUTSA_v10003530mg	EUTSA_v10003530mg	N0.HOG0001459	ABC transporter B family member 15	Eutrema_salsugineum	213.109	1.54998	0.0220326	0.0584848	yes	1	no	no
EUTSA_v10011187mg	EUTSA_v10011187mg	N0.HOG0001459	ABC transporter B family member 15	Eutrema_salsugineum	41.0706	0.494777	0.30339	0.448268	no	0.0768262	no	no
scaffold_601348_1	scaffold_601348.1	N0.HOG0001463	Indole-3-acetic acid-amido synthetase GH3.15	Arabidopsis_lyrata	154.684	2.90865	9.14419e-21	5.50199e-19	yes	1	no	no
fgenesh2_kg_6__1291__AT5G13380_1	fgenesh2_kg.6__1291__AT5G13380.1	N0.HOG0001463	Indole-3-acetic acid-amido synthetase GH3.15	Arabidopsis_lyrata	0	NA	NA	NA	no	1	no	no
AT5G13380	AT5G13380	N0.HOG0001463	Indole-3-acetic acid-amido synthetase GH3.15	Arabidopsis_thaliana	24.3348	6.65467	1.06977e-06	6.6406e-05	yes	2.9976e-15	no	no
GSBRNA2T00151918001	GSBRNA2T00151918001	N0.HOG0001463	Indole-3-acetic acid-amido synthetase GH3.15	Brassica_napus	0.329151	0.105496	0.975461	NA	no	1	no	no
GSBRNA2T00068319001	GSBRNA2T00068319001	N0.HOG0001463	Indole-3-acetic acid-amido synthetase GH3.15	Brassica_napus	0.980008	-2.10709	0.311119	NA	no	1	no	no
EUTSA_v10013038mg	EUTSA_v10013038mg	N0.HOG0001463	Indole-3-acetic acid-amido synthetase GH3.15	Eutrema_salsugineum	1.16045	-0.12082	0.960408	0.976545	no	1	no	no
scaffold_801267_1	scaffold_801267.1	N0.HOG0001467	Bifunctional cystathionine gamma-lyase/cysteine synthase	Arabidopsis_lyrata	47.8599	-0.165685	0.747348	0.822033	no	1	candidate_gene_set	no
fgenesh2_kg_6__2770__AT5G28020_3	fgenesh2_kg.6__2770__AT5G28020.3	N0.HOG0001467	Bifunctional cystathionine gamma-lyase/cysteine synthase	Arabidopsis_lyrata	795.184	-0.662054	0.00679484	0.0186079	yes	1	candidate_gene_set	no
AT5G28030	AT5G28030	N0.HOG0001467	Bifunctional cystathionine gamma-lyase/cysteine synthase	Arabidopsis_thaliana	149.293	-0.25712	0.488584	0.655169	no	1	candidate_gene_set	no
GSBRNA2T00009433001	GSBRNA2T00009433001	N0.HOG0001467	Cysteine synthase	Brassica_napus	159.664	-0.443599	0.0143722	0.0517974	yes	1	candidate_gene_set	no
EUTSA_v100045981mg	EUTSA_v100045981mg	N0.HOG0001467	Bifunctional cystathionine gamma-lyase/cysteine synthase	Eutrema_salsugineum	379.473	0.386972	0.0304548	0.0762122	yes	1	candidate_gene_set	no
EUTSA_v10004731mg	EUTSA_v10004731mg	N0.HOG0001467	Bifunctional cystathionine gamma-lyase/cysteine synthase	Eutrema_salsugineum	223.059	0.246863	0.336099	0.482334	no	1	candidate_gene_set	no
fgenesh1_pm_C_scaffold_1002056	fgenesh1_pm.C_scaffold_1002056	N0.HOG0001532	TIR domain-containing protein	Arabidopsis_lyrata	212.385	2.19761	1.16915e-05	6.74319e-05	yes	NA	no	no
Al_scaffold_0001_2559	Al_scaffold_0001_2559	N0.HOG0001532	TIR domain-containing protein	Arabidopsis_lyrata	94.7856	1.77066	7.49695e-05	0.000356047	yes	NA	no	no
Al_scaffold_0001_2562	Al_scaffold_0001_2562	N0.HOG0001532	TIR domain-containing protein	Arabidopsis_lyrata	37.3023	1.24668	0.0253145	0.057258	yes	NA	no	no
scaffold_102789_1	scaffold_102789.1	N0.HOG0001532	TIR domain-containing protein	Arabidopsis_lyrata	119.109	0.982019	0.0158498	0.0382905	yes	NA	no	no
AT1G27170	AT1G27170	N0.HOG0001532	TIR domain-containing protein	Arabidopsis_thaliana	186.164	2.14137	9.88532e-07	6.22495e-05	yes	NA	no	no
AT1G27180	AT1G27180	N0.HOG0001532	TIR domain-containing protein	Arabidopsis_thaliana	112.386	1.28586	0.00738427	0.0610204	yes	NA	no	no
GSBRNA2T00084492001	GSBRNA2T00084492001	N0.HOG0001532	TIR domain-containing protein	Brassica_napus	55.1864	-0.218825	0.40479	0.617504	no	NA	no	no
GSBRNA2T00090685001	GSBRNA2T00090685001	N0.HOG0001532	Disease resistance protein	Brassica_napus	10.0712	-0.616066	0.311205	0.525127	no	NA	no	no
GSBRNA2T00084484001	GSBRNA2T00084484001	N0.HOG0001532	TIR domain-containing protein	Brassica_napus	0	NA	NA	NA	no	NA	no	no
EUTSA_v10023218mg	EUTSA_v10023218mg	N0.HOG0001532	TIR domain-containing protein	Eutrema_salsugineum	683.95	0.61178	0.00243702	0.00949649	yes	NA	no	no
scaffold_402495_1	scaffold_402495.1	N0.HOG0001534	RNA polymerase I specific transcription initiation factor RRN3 family protein	Arabidopsis_lyrata	0.409605	1.99455	0.619012	NA	no	NA	no	no
fgenesh1_pm_C_scaffold_4001672	fgenesh1_pm.C_scaffold_4001672	N0.HOG0001534	RNA polymerase I specific transcription initiation factor RRN3 family protein	Arabidopsis_lyrata	3.85143	1.99185	0.235368	0.351349	no	NA	no	no
scaffold_403370_1	scaffold_403370.1	N0.HOG0001534	RNA polymerase I specific transcription initiation factor RRN3 protein	Arabidopsis_lyrata	10.5311	1.94702	0.0686339	0.131067	no	NA	no	no
Al_scaffold_0001_3139	Al_scaffold_0001_3139	N0.HOG0001534	RNA polymerase I specific transcription initiation factor RRN3 protein	Arabidopsis_lyrata	448.018	1.04618	2.86522e-05	0.000150183	yes	NA	no	no
AT2G39240	AT2G39240	N0.HOG0001534	RNA polymerase I specific transcription initiation factor RRN3 family protein	Arabidopsis_thaliana	30.1837	0.911678	0.0672664	0.216828	no	NA	no	no
AT1G30590	AT1G30590	N0.HOG0001534	RNA polymerase I specific transcription initiation factor RRN3 protein	Arabidopsis_thaliana	1593.28	-0.641313	0.209475	0.402455	no	NA	no	no
GSBRNA2T00022646001	GSBRNA2T00022646001	N0.HOG0001534	RNA polymerase I specific transcription initiation factor RRN3 protein	Brassica_napus	0	NA	NA	NA	no	NA	no	no
EUTSA_v10007103mg	EUTSA_v10007103mg	N0.HOG0001534	RNA polymerase I-specific transcription initiation factor RRN3	Eutrema_salsugineum	519.517	0.183899	0.297737	0.442055	no	NA	no	no
fgenesh1_pg_C_scaffold_1002712	fgenesh1_pg.C_scaffold_1002712	N0.HOG0001535	F-box domain-containing protein	Arabidopsis_lyrata	256.552	0.471293	0.0371007	0.0788096	yes	NA	candidate_gene_set	only_both_tol_up			1	Large HOG, MSA fragmented (721 bp) but best possible. The DEGs from the tolerant align well to the Athaliana homolog.		F-box protein At1g30790
fgenesh1_pg_C_scaffold_8001359	fgenesh1_pg.C_scaffold_8001359	N0.HOG0001535	F-box domain-containing protein	Arabidopsis_lyrata	287.035	0.0405068	0.88177	0.920702	no	NA	candidate_gene_set	only_both_tol_up
Al_scaffold_0001_3167	Al_scaffold_0001_3167	N0.HOG0001535	F-box protein At1g30790	Arabidopsis_lyrata	0	NA	NA	NA	no	NA	candidate_gene_set	only_both_tol_up
fgenesh2_kg_1__3263__AT1G30790_1	fgenesh2_kg.1__3263__AT1G30790.1	N0.HOG0001535	F-box protein At1g30790	Arabidopsis_lyrata	0	NA	NA	NA	no	NA	candidate_gene_set	only_both_tol_up
scaffold_103433_1	scaffold_103433.1	N0.HOG0001535	F-box protein At1g30790	Arabidopsis_lyrata	0	NA	NA	NA	no	NA	candidate_gene_set	only_both_tol_up
AT1G30790	AT1G30790	N0.HOG0001535	F-box protein At1g30790	Arabidopsis_thaliana	0	NA	NA	NA	no	NA	candidate_gene_set	only_both_tol_up
GSBRNA2T00105588001	GSBRNA2T00105588001	N0.HOG0001535	F-box domain-containing protein	Brassica_napus	0.855439	0.718352	0.753195	NA	no	NA	candidate_gene_set	only_both_tol_up
GSBRNA2T00076208001	GSBRNA2T00076208001	N0.HOG0001535	F-box domain-containing protein	Brassica_napus	16.0251	0.113674	0.814572	0.904143	no	NA	candidate_gene_set	only_both_tol_up
EUTSA_v10009556mg	EUTSA_v10009556mg	N0.HOG0001535	F-box domain-containing protein	Eutrema_salsugineum	0.734691	2.66368	0.388096	NA	no	NA	candidate_gene_set	only_both_tol_up
EUTSA_v10007869mg	EUTSA_v10007869mg	N0.HOG0001535	F-box protein At1g30790	Eutrema_salsugineum	89.9133	1.37274	0.000463991	0.00230961	yes	NA	candidate_gene_set	only_both_tol_up
EUTSA_v10002533mg	EUTSA_v10002533mg	N0.HOG0001535	F-box domain-containing protein	Eutrema_salsugineum	106.971	0.525079	0.0673987	0.14279	no	NA	candidate_gene_set	only_both_tol_up
EUTSA_v10009903mg	EUTSA_v10009903mg	N0.HOG0001535	F-box protein At1g30790	Eutrema_salsugineum	0	NA	NA	NA	no	NA	candidate_gene_set	only_both_tol_up
EUTSA_v10027566mg	EUTSA_v10027566mg	N0.HOG0001535	F-box protein At1g30790	Eutrema_salsugineum	0	NA	NA	NA	no	NA	candidate_gene_set	only_both_tol_up
Al_scaffold_0003_559	Al_scaffold_0003_559	N0.HOG0001553	Lon protease homolog 3, mitochondrial	Arabidopsis_lyrata	301.904	1.15691	3.66123e-06	2.37353e-05	yes	NA	no	no
fgenesh1_pg_C_scaffold_845000001	fgenesh1_pg.C_scaffold_845000001	N0.HOG0001553	Lon protease homolog 3, mitochondrial	Arabidopsis_lyrata	54.0259	0.837112	0.0764452	0.142994	no	NA	no	no
AT3G05780	AT3G05780	N0.HOG0001553	Lon protease homolog 3, mitochondrial	Arabidopsis_thaliana	0.587852	2.24834	0.559542	NA	no	NA	no	no
GSBRNA2T00005991001	GSBRNA2T00005991001	N0.HOG0001553	Lon protease homolog, mitochondrial	Brassica_napus	1.8007	-1.30622	0.385405	0.599587	no	NA	no	no
EUTSA_v100220931mg	EUTSA_v100220931mg	N0.HOG0001553	Lon protease homolog, mitochondrial	Eutrema_salsugineum	3.09142	-0.413614	0.787594	0.86482	no	NA	no	no
fgenesh2_kg_6__199__AT5G02870_1	fgenesh2_kg.6__199__AT5G02870.1	N0.HOG0001560	60S ribosomal protein L4-2	Arabidopsis_lyrata	5152.06	-0.858165	0.000283759	0.0011693	yes	NA	candidate_gene_set	no
fgenesh1_pm_C_scaffold_1002787	fgenesh1_pm.C_scaffold_1002787	N0.HOG0001560	60S ribosomal protein L4	Arabidopsis_lyrata	26.8508	-1.09004	0.0540605	0.107613	no	NA	candidate_gene_set	no
Al_scaffold_0004_500	Al_scaffold_0004_500	N0.HOG0001560	60S ribosomal protein L4	Arabidopsis_lyrata	0	NA	NA	NA	no	NA	candidate_gene_set	no
fgenesh1_pm_C_scaffold_4000338	fgenesh1_pm.C_scaffold_4000338	N0.HOG0001560	60S ribosomal protein L4	Arabidopsis_lyrata	0	NA	NA	NA	no	NA	candidate_gene_set	no
AT5G02870	AT5G02870	N0.HOG0001560	60S ribosomal protein L4-2	Arabidopsis_thaliana	5382.55	-0.631395	0.011734	0.0808042	yes	NA	candidate_gene_set	no
GSBRNA2T00136498001	GSBRNA2T00136498001	N0.HOG0001560	60S ribosomal protein L4-1	Brassica_napus	27.3526	0.22031	0.55603	0.744941	no	NA	candidate_gene_set	no
GSBRNA2T00032336001	GSBRNA2T00032336001	N0.HOG0001560	60S ribosomal protein L4-2	Brassica_napus	45.4348	0.0759807	0.795673	0.897632	no	NA	candidate_gene_set	no
EUTSA_v10000184mg	EUTSA_v10000184mg	N0.HOG0001560	60S ribosomal protein L4	Eutrema_salsugineum	2169.02	-0.236634	0.0920933	0.183315	no	NA	candidate_gene_set	no
EUTSA_v10013700mg	EUTSA_v10013700mg	N0.HOG0001560	60S ribosomal protein L4-1	Eutrema_salsugineum	5416.23	-0.456297	0.000152975	0.000885838	yes	NA	candidate_gene_set	no
scaffold_201682_1	scaffold_201682.1	N0.HOG0001568	Asparagine--tRNA ligase, cytoplasmic 1	Arabidopsis_lyrata	3.58894	1.11993	0.460695	0.580644	no	NA	no	no
fgenesh2_kg_8__1574__AT5G56680_1	fgenesh2_kg.8__1574__AT5G56680.1	N0.HOG0001568	Asparagine--tRNA ligase, cytoplasmic 1	Arabidopsis_lyrata	2057.82	-0.315411	0.0459923	0.0940983	yes	NA	no	no
Al_scaffold_0006_2466	Al_scaffold_0006_2466	N0.HOG0001568	Asparagine--tRNA ligase, cytoplasmic 1	Arabidopsis_lyrata	0	NA	NA	NA	no	NA	no	no
fgenesh2_kg_239__1__AT1G70980_1	fgenesh2_kg.239__1__AT1G70980.1	N0.HOG0001568	Asparagine--tRNA ligase, cytoplasmic 3	Arabidopsis_lyrata	0	NA	NA	NA	no	NA	no	no
scaffold_202044_1	scaffold_202044.1	N0.HOG0001568	Asparagine--tRNA ligase, cytoplasmic 3	Arabidopsis_lyrata	0	NA	NA	NA	no	NA	no	no
AT1G70980	AT1G70980	N0.HOG0001568	Asparagine--tRNA ligase, cytoplasmic 3	Arabidopsis_thaliana	621.708	0.617954	0.0120523	0.082181	yes	NA	no	no
AT5G56680	AT5G56680	N0.HOG0001568	Asparagine--tRNA ligase, cytoplasmic 1	Arabidopsis_thaliana	2099.35	-0.226884	0.293736	0.48833	no	NA	no	no
GSBRNA2T00060748001	GSBRNA2T00060748001	N0.HOG0001568	Asparagine--tRNA ligase, cytoplasmic 1	Brassica_napus	125.967	0.611303	0.000939707	0.0048531	yes	NA	no	no
GSBRNA2T00052825001	GSBRNA2T00052825001	N0.HOG0001568	Asparagine--tRNA ligase, cytoplasmic 1	Brassica_napus	898.552	0.379356	4.6011e-08	4.55728e-07	yes	NA	no	no
GSBRNA2T00053005001	GSBRNA2T00053005001	N0.HOG0001568	Asparagine--tRNA ligase, cytoplasmic 1	Brassica_napus	281.576	0.279092	0.0249362	0.0813784	yes	NA	no	no
GSBRNA2T00148617001	GSBRNA2T00148617001	N0.HOG0001568	Asparagine--tRNA ligase, cytoplasmic 1	Brassica_napus	36.6085	0.0886546	0.78686	0.894027	no	NA	no	no
EUTSA_v10013096mg	EUTSA_v10013096mg	N0.HOG0001568	Asparagine--tRNA ligase, cytoplasmic 1	Eutrema_salsugineum	3744.74	-0.302563	0.00629031	0.0209539	yes	NA	no	no
EUTSA_v10000517mg	EUTSA_v10000517mg	N0.HOG0001568	Asparagine--tRNA ligase, cytoplasmic 1	Eutrema_salsugineum	0	NA	NA	NA	no	NA	no	no
fgenesh2_kg_8__291__AT5G45060_1	fgenesh2_kg.8__291__AT5G45060.1	N0.HOG0001580	ADP-ribosyl cyclase/cyclic ADP-ribose hydrolase	Arabidopsis_lyrata	871.987	2.39909	1.86955e-29	2.89906e-27	yes	NA	no	no
scaffold_800453_1	scaffold_800453.1	N0.HOG0001580	Disease resistance protein RPS4B	Arabidopsis_lyrata	278.287	2.22051	6.73535e-11	1.04377e-09	yes	NA	no	no
Al_scaffold_0008_349	Al_scaffold_0008_349	N0.HOG0001580	ADP-ribosyl cyclase/cyclic ADP-ribose hydrolase	Arabidopsis_lyrata	168.314	1.74272	4.10032e-10	5.59255e-09	yes	NA	no	no
scaffold_800359_1	scaffold_800359.1	N0.HOG0001580	Disease resistance protein RPS4	Arabidopsis_lyrata	95.8883	1.44215	3.44827e-05	0.000177238	yes	NA	no	no
scaffold_702414_1	scaffold_702414.1	N0.HOG0001580	ADP-ribosyl cyclase/cyclic ADP-ribose hydrolase	Arabidopsis_lyrata	86.5062	1.19956	0.00378017	0.0112727	yes	NA	no	no
Al_scaffold_0008_410	Al_scaffold_0008_410	N0.HOG0001580	ADP-ribosyl cyclase/cyclic ADP-ribose hydrolase	Arabidopsis_lyrata	19.0075	-3.90935	4.95388e-07	3.87211e-06	yes	NA	no	no
Al_scaffold_0008_344	Al_scaffold_0008_344	N0.HOG0001580	ADP-ribosyl cyclase/cyclic ADP-ribose hydrolase	Arabidopsis_lyrata	9.73803	-6.84079	0.080327	0.148989	no	NA	no	no
scaffold_800382_1	scaffold_800382.1	N0.HOG0001580	ADP-ribosyl cyclase/cyclic ADP-ribose hydrolase	Arabidopsis_lyrata	14.6472	-7.42996	0.0574048	0.113063	no	NA	no	no
Al_scaffold_0008_346	Al_scaffold_0008_346	N0.HOG0001580	ADP-ribosyl cyclase/cyclic ADP-ribose hydrolase	Arabidopsis_lyrata	0	NA	NA	NA	no	NA	no	no
AT5G45060	AT5G45060	N0.HOG0001580	Disease resistance protein RPS4B	Arabidopsis_thaliana	437.542	1.2624	0.00436397	0.0435972	yes	NA	no	no
AT5G45250	AT5G45250	N0.HOG0001580	Disease resistance protein RPS4	Arabidopsis_thaliana	344.686	1.14794	0.0184308	0.105132	no	NA	no	no
GSBRNA2T00021660001	GSBRNA2T00021660001	N0.HOG0001580	ADP-ribosyl cyclase/cyclic ADP-ribose hydrolase	Brassica_napus	71.2209	0.299361	0.202751	0.397474	no	NA	no	no
EUTSA_v10000750mg	EUTSA_v10000750mg	N0.HOG0001580	ADP-ribosyl cyclase/cyclic ADP-ribose hydrolase	Eutrema_salsugineum	1995.85	0.189811	0.235517	0.372445	no	NA	no	no
fgenesh1_pg_C_scaffold_8000047	fgenesh1_pg.C_scaffold_8000047	N0.HOG0001581	Palmitoyl-protein thioesterase 1	Arabidopsis_lyrata	28.3414	0.269863	0.58328	0.690121	no	NA	no	no
fgenesh1_pm_C_scaffold_5000549	fgenesh1_pm.C_scaffold_5000549	N0.HOG0001581	Palmitoyl-protein thioesterase 1	Arabidopsis_lyrata	2.15157	-0.348518	0.860222	0.905074	no	NA	no	no
scaffold_800100_1	scaffold_800100.1	N0.HOG0001581	palmitoyl-protein thioesterase 1-like	Arabidopsis_lyrata	2.00507	-0.429454	0.859865	0.905021	no	NA	no	no
fgenesh2_kg_8__65__AT5G47330_1	fgenesh2_kg.8__65__AT5G47330.1	N0.HOG0001581	Palmitoyl-protein thioesterase 1	Arabidopsis_lyrata	40.0453	-2.54872	0.000419526	0.0016497	yes	NA	no	no
Al_scaffold_0008_60	Al_scaffold_0008_60	N0.HOG0001581	Palmitoyl-protein thioesterase 1	Arabidopsis_lyrata	1.67809	-4.30286	0.204508	0.315074	no	NA	no	no
Al_scaffold_0008_93	Al_scaffold_0008_93	N0.HOG0001581	Palmitoyl-protein thioesterase 1	Arabidopsis_lyrata	0	NA	NA	NA	no	NA	no	no
fgenesh1_pm_C_scaffold_8000044	fgenesh1_pm.C_scaffold_8000044	N0.HOG0001581	Palmitoyl-protein thioesterase 1	Arabidopsis_lyrata	0	NA	NA	NA	no	NA	no	no
AT5G47340	AT5G47340	N0.HOG0001581	Palmitoyl-protein thioesterase 1	Arabidopsis_thaliana	0.372025	1.58388	0.691732	NA	no	NA	no	no
AT5G47330	AT5G47330	N0.HOG0001581	Palmitoyl-protein thioesterase 1	Arabidopsis_thaliana	153.686	-2.11198	8.71369e-10	1.36406e-07	yes	NA	no	no
AT5G47350	AT5G47350	N0.HOG0001581	Palmitoyl-protein thioesterase 1	Arabidopsis_thaliana	0.888577	-2.62263	0.322861	NA	no	NA	no	no
GSBRNA2T00033495001	GSBRNA2T00033495001	N0.HOG0001581	Palmitoyl-protein thioesterase 1	Brassica_napus	10.866	0.166869	0.773061	0.886944	no	NA	no	no
GSBRNA2T00072356001	GSBRNA2T00072356001	N0.HOG0001581	Palmitoyl-protein thioesterase 1	Brassica_napus	6.79546	-0.23927	0.751629	0.873115	no	NA	no	no
EUTSA_v10000967mg	EUTSA_v10000967mg	N0.HOG0001581	Palmitoyl-protein thioesterase 1	Eutrema_salsugineum	135.654	-1.37687	0.000157151	0.000906119	yes	NA	no	no
fgenesh1_pg_C_scaffold_1000874	fgenesh1_pg.C_scaffold_1000874	N0.HOG0001583	Paired amphipathic helix protein Sin3-like 6	Arabidopsis_lyrata	1.12019	2.23505	0.441876	0.562574	no	NA	no	no
fgenesh2_kg_1__1113__AT1G10450_1	fgenesh2_kg.1__1113__AT1G10450.1	N0.HOG0001583	Paired amphipathic helix protein Sin3-like 6	Arabidopsis_lyrata	402.239	1.18398	0.00158809	0.00531164	yes	NA	no	no
AT1G10450	AT1G10450	N0.HOG0001583	Paired amphipathic helix protein Sin3-like 6	Arabidopsis_thaliana	332.254	1.36321	0.0149326	0.093267	yes	NA	no	no
GSBRNA2T00065020001	GSBRNA2T00065020001	N0.HOG0001583	Paired amphipathic helix protein Sin3-like 6	Brassica_napus	29.0406	0.14626	0.683077	0.830336	no	NA	no	no
GSBRNA2T00156089001	GSBRNA2T00156089001	N0.HOG0001583	Paired amphipathic helix protein Sin3-like 6	Brassica_napus	38.6513	-0.162497	0.62678	0.793896	no	NA	no	no
EUTSA_v10006620mg	EUTSA_v10006620mg	N0.HOG0001583	Paired amphipathic helix protein Sin3-like 6	Eutrema_salsugineum	369.135	1.28019	7.00596e-07	7.89357e-06	yes	NA	no	no
scaffold_302087_1	scaffold_302087.1	N0.HOG0001593	Cyclic nucleotide-binding domain-containing protein	Arabidopsis_lyrata	722.632	-0.13279	0.476058	0.594494	no	1	no	no
scaffold_302089_1	scaffold_302089.1	N0.HOG0001593	Cyclic nucleotide-binding domain-containing protein	Arabidopsis_lyrata	125.789	-0.774632	0.00905102	0.0237598	yes	0.172107	no	no
AT3G17700	AT3G17700	N0.HOG0001593	Cyclic nucleotide-binding domain-containing protein	Arabidopsis_thaliana	659.752	0.503466	0.283604	0.478355	no	1	no	no
GSBRNA2T00086350001	GSBRNA2T00086350001	N0.HOG0001593	Cyclic nucleotide-binding domain-containing protein	Brassica_napus	233.786	-0.165475	0.216811	0.415132	no	1	no	no
GSBRNA2T00048016001	GSBRNA2T00048016001	N0.HOG0001593	Cyclic nucleotide-binding domain-containing protein	Brassica_napus	88.556	-0.292455	0.202468	0.397015	no	1	no	no
EUTSA_v10020123mg	EUTSA_v10020123mg	N0.HOG0001593	Cyclic nucleotide-binding domain-containing protein	Eutrema_salsugineum	910.703	-0.257758	0.0547611	0.12108	no	1	no	no
fgenesh2_kg_5__1311__AT3G49620_1	fgenesh2_kg.5__1311__AT3G49620.1	N0.HOG0001608	2-oxoglutarate-dependent dioxygenase 33	Arabidopsis_lyrata	790.173	0.173283	0.467913	0.587274	no	1	no	no
fgenesh2_kg_8__785__AT3G49620_1	fgenesh2_kg.8__785__AT3G49620.1	N0.HOG0001608	2-oxoglutarate-dependent dioxygenase 33	Arabidopsis_lyrata	53.2999	-1.35806	0.023129	0.0530418	yes	1	no	no
AT3G49620	AT3G49620	N0.HOG0001608	2-oxoglutarate-dependent dioxygenase 33	Arabidopsis_thaliana	86.202	-4.64081	4.04972e-11	8.3353e-09	yes	1	no	no
GSBRNA2T00125449001	GSBRNA2T00125449001	N0.HOG0001608	2-oxoglutarate-dependent dioxygenase 33	Brassica_napus	0.505628	2.51897	0.417268	NA	no	1	no	no
GSBRNA2T00121772001	GSBRNA2T00121772001	N0.HOG0001608	2-oxoglutarate-dependent dioxygenase 33	Brassica_napus	2.10293	-2.37013	0.130359	0.2913	no	1	no	no
EUTSA_v10010531mg	EUTSA_v10010531mg	N0.HOG0001608	2-oxoglutarate-dependent dioxygenase 33	Eutrema_salsugineum	253.144	-0.0432182	0.883133	0.927713	no	0.632018	no	no
fgenesh1_pm_C_scaffold_4001776	fgenesh1_pm.C_scaffold_4001776	N0.HOG0001623	Inactive receptor-like serine/threonine-protein kinase At2g40270	Arabidopsis_lyrata	516.806	0.488746	0.0178581	0.0424192	yes	1	no	no
scaffold_402810_1	scaffold_402810.1	N0.HOG0001623	Inactive receptor-like serine/threonine-protein kinase At2g40270	Arabidopsis_lyrata	73.3801	-0.420818	0.298212	0.419188	no	1.4988e-15	no	no
AT2G40270	AT2G40270	N0.HOG0001623	Inactive receptor-like serine/threonine-protein kinase At2g40270	Arabidopsis_thaliana	1526.85	0.171018	0.7098	0.819916	no	0.601977	no	no
GSBRNA2T00155148001	GSBRNA2T00155148001	N0.HOG0001623	Inactive receptor-like serine/threonine-protein kinase At2g40270	Brassica_napus	267.815	-0.0298254	0.815392	0.904587	no	1	no	no
GSBRNA2T00123393001	GSBRNA2T00123393001	N0.HOG0001623	Inactive receptor-like serine/threonine-protein kinase At2g40270	Brassica_napus	262.908	-0.157535	0.210171	0.406846	no	1	no	no
EUTSA_v10016554mg	EUTSA_v10016554mg	N0.HOG0001623	Inactive receptor-like serine/threonine-protein kinase At2g40270	Eutrema_salsugineum	2852.93	0.124445	0.447487	0.592205	no	1	no	no
fgenesh2_kg_8__2168__AT5G61840_1	fgenesh2_kg.8__2168__AT5G61840.1	N0.HOG0001649	Exostosin domain-containing protein	Arabidopsis_lyrata	628.056	-0.300302	0.102772	0.182	no	1	no	no
AT5G61840	AT5G61840	N0.HOG0001649	Exostosin domain-containing protein	Arabidopsis_thaliana	689.979	-0.0729148	0.751451	0.848953	no	1	no	no
GSBRNA2T00109781001	GSBRNA2T00109781001	N0.HOG0001649	Exostosin domain-containing protein	Brassica_napus	427.442	0.361887	0.000198028	0.00117999	yes	1	no	no
GSBRNA2T00008697001	GSBRNA2T00008697001	N0.HOG0001649	Exostosin domain-containing protein	Brassica_napus	139.851	-0.0672326	0.705504	0.845312	no	1	no	no
EUTSA_v10017970mg	EUTSA_v10017970mg	N0.HOG0001649	Exostosin domain-containing protein	Eutrema_salsugineum	106.728	0.650385	0.0349882	0.0852577	yes	1	no	no
EUTSA_v10016978mg	EUTSA_v10016978mg	N0.HOG0001649	Exostosin domain-containing protein	Eutrema_salsugineum	64.5696	0.602732	0.139572	0.251342	no	2.99318e-09	no	no
EUTSA_v10004300mg	EUTSA_v10004300mg	N0.HOG0001649	Exostosin domain-containing protein	Eutrema_salsugineum	529.252	0.0865658	0.632099	0.750831	no	1	no	no
scaffold_201136_1	scaffold_201136.1	N0.HOG0001651	NAD(P)H-quinone oxidoreductase subunit 2, chloroplastic	Arabidopsis_lyrata	19.8357	3.38936	0.00158465	0.00530167	yes	0.0261328	no	no
fgenesh2_kg_9__106__ATCG01250_1	fgenesh2_kg.9__106__ATCG01250.1	N0.HOG0001651	NAD(P)H-quinone oxidoreductase subunit 2, chloroplastic	Arabidopsis_lyrata	11.6619	1.80623	0.0354232	0.07586	yes	0.0276295	no	no
fgenesh2_kg_1__3689__ATCG00890_1	fgenesh2_kg.1__3689__ATCG00890.1	N0.HOG0001651	NAD(P)H-quinone oxidoreductase subunit 2, chloroplastic	Arabidopsis_lyrata	24.4412	1.58329	0.00597159	0.0166736	yes	1	no	no
fgenesh2_kg_7__3030__ATCG01250_1	fgenesh2_kg.7__3030__ATCG01250.1	N0.HOG0001651	NAD(P)H-quinone oxidoreductase subunit 2, chloroplastic	Arabidopsis_lyrata	24.4412	1.58329	0.00597159	0.0166736	yes	1	no	no
ATCG00890	ATCG00890	N0.HOG0001651	NAD(P)H-quinone oxidoreductase subunit 2, chloroplastic	Arabidopsis_thaliana	45.4401	-1.13294	0.050832	0.185116	no	1	no	no
ATCG01250	ATCG01250	N0.HOG0001651	NAD(P)H-quinone oxidoreductase subunit 2, chloroplastic	Arabidopsis_thaliana	45.4401	-1.13294	0.050832	0.185116	no	1	no	no
GSBRNA2T00082243001	GSBRNA2T00082243001	N0.HOG0001651	NAD(P)H-quinone oxidoreductase subunit 2, chloroplastic	Brassica_napus	6.2634	0.835125	0.824082	0.909144	no	1	no	no
GSBRNA2T00083081001	GSBRNA2T00083081001	N0.HOG0001651	NAD(P)H-quinone oxidoreductase subunit 2, chloroplastic	Brassica_napus	29.9566	0.745791	0.0539143	0.150095	no	0	no	no
GSBRNA2T00100814001	GSBRNA2T00100814001	N0.HOG0001651	NAD(P)H-quinone oxidoreductase subunit 2, chloroplastic	Brassica_napus	28.4159	0.151574	0.925073	0.963899	no	1	no	no
GSBRNA2T00009384001	GSBRNA2T00009384001	N0.HOG0001651	NAD(P)H-quinone oxidoreductase subunit 2, chloroplastic	Brassica_napus	16.8796	-0.173778	0.908333	0.95726	no	1	no	no
EUTSA_v10027086mg	EUTSA_v10027086mg	N0.HOG0001651	NAD(P)H-quinone oxidoreductase subunit 2, chloroplastic	Eutrema_salsugineum	20.3398	-0.186451	0.798304	0.872987	no	0.168863	no	no
scaffold_100390_1	scaffold_100390.1	N0.HOG0001681	HR-like lesion-inducing protein	Arabidopsis_lyrata	626.818	-1.54533	1.87888e-12	3.75207e-11	yes	NA	no	no
AT1G04340	AT1G04340	N0.HOG0001681	HR-like lesion-inducing protein	Arabidopsis_thaliana	937.274	-0.87802	0.0490474	0.181193	no	NA	no	no
GSBRNA2T00145306001	GSBRNA2T00145306001	N0.HOG0001681	HR-like lesion-inducing protein	Brassica_napus	38.5882	-0.217202	0.498484	0.700098	no	NA	no	no
EUTSA_v10022926mg	EUTSA_v10022926mg	N0.HOG0001681	HR-like lesion-inducing protein	Eutrema_salsugineum	444.978	-0.22474	0.192356	0.320701	no	NA	no	no
EUTSA_v10008972mg	EUTSA_v10008972mg	N0.HOG0001681	HR-like lesion-inducing protein	Eutrema_salsugineum	1028.2	-0.533431	0.00360611	0.0131664	yes	NA	no	no
fgenesh2_kg_4__250__AT2G23180_1	fgenesh2_kg.4__250__AT2G23180.1	N0.HOG0001711	Alkane hydroxylase MAH1	Arabidopsis_lyrata	323.929	0.0931165	0.812993	0.870325	no	1	no	no
AT2G23180	AT2G23180	N0.HOG0001711	Alkane hydroxylase MAH1	Arabidopsis_thaliana	148.578	0.566861	0.396455	0.578115	no	1	no	no
GSBRNA2T00083240001	GSBRNA2T00083240001	N0.HOG0001711	Alkane hydroxylase MAH1	Brassica_napus	0	NA	NA	NA	no	1	no	no
EUTSA_v10002359mg	EUTSA_v10002359mg	N0.HOG0001711	Alkane hydroxylase MAH1	Eutrema_salsugineum	1.3591	2.31679	0.380133	0.527052	no	0.000339	no	no
EUTSA_v10000131mg	EUTSA_v10000131mg	N0.HOG0001711	Alkane hydroxylase MAH1	Eutrema_salsugineum	1128.08	0.631303	6.10591e-05	0.000400544	yes	1	no	no
fgenesh2_kg_4__2530__AT2G43590_1	fgenesh2_kg.4__2530__AT2G43590.1	N0.HOG0001715	Endochitinase At2g43590	Arabidopsis_lyrata	810.206	-4.77681	2.14906e-70	4.51401e-67	yes	NA	no	no
AT2G43590	AT2G43590	N0.HOG0001715	Endochitinase At2g43590	Arabidopsis_thaliana	382.113	0.904257	0.0951476	0.261212	no	NA	no	no
GSBRNA2T00079740001	GSBRNA2T00079740001	N0.HOG0001715	Basic endochitinase CHB4	Brassica_napus	42.2745	0.691934	0.0324035	0.100657	no	NA	no	no
GSBRNA2T00139054001	GSBRNA2T00139054001	N0.HOG0001715	Basic endochitinase CHB4	Brassica_napus	71.8956	-1.70831	7.13679e-11	9.03229e-10	yes	NA	no	no
EUTSA_v10001590mg	EUTSA_v10001590mg	N0.HOG0001715	Endochitinase At2g43590	Eutrema_salsugineum	229.378	-1.7454	4.80444e-12	1.72382e-10	yes	NA	no	no
EUTSA_v10014413mg	EUTSA_v10014413mg	N0.HOG0001715	Endochitinase At2g43590	Eutrema_salsugineum	18115.1	-1.78108	3.31334e-20	4.59625e-18	yes	NA	no	no
EUTSA_v10001652mg	EUTSA_v10001652mg	N0.HOG0001715	Chitin-binding type-1 domain-containing protein	Eutrema_salsugineum	1038.78	-3.43421	1.67424e-43	1.58536e-40	yes	NA	no	no
scaffold_700612_1	scaffold_700612.1	N0.HOG0001770	F-box domain-containing protein	Arabidopsis_lyrata	0	NA	NA	NA	no	NA	no	no
scaffold_700613_1	scaffold_700613.1	N0.HOG0001770	Kelch repeat-containing F-box family protein	Arabidopsis_lyrata	0	NA	NA	NA	no	NA	no	no
scaffold_700614_1	scaffold_700614.1	N0.HOG0001770	F-box domain-containing protein	Arabidopsis_lyrata	0	NA	NA	NA	no	NA	no	no
AT4G35120	AT4G35120	N0.HOG0001770	F-box domain-containing protein	Arabidopsis_thaliana	0.660544	2.40605	0.52971	NA	no	NA	no	no
GSBRNA2T00130900001	GSBRNA2T00130900001	N0.HOG0001770	F-box domain-containing protein	Brassica_napus	0.348022	1.97279	0.583468	NA	no	NA	no	no
GSBRNA2T00007448001	GSBRNA2T00007448001	N0.HOG0001770	F-box domain-containing protein	Brassica_napus	0.168543	1.07013	0.793125	NA	no	NA	no	no
GSBRNA2T00127702001	GSBRNA2T00127702001	N0.HOG0001770	F-box domain-containing protein	Brassica_napus	16.877	0.103035	0.83237	0.913836	no	NA	no	no
GSBRNA2T00045287001	GSBRNA2T00045287001	N0.HOG0001770	F-box domain-containing protein	Brassica_napus	11.1331	-0.437738	0.48901	0.691855	no	NA	no	no
EUTSA_v10025393mg	EUTSA_v10025393mg	N0.HOG0001770	F-box domain-containing protein	Eutrema_salsugineum	386.555	-0.154465	0.377112	0.52373	no	NA	no	no
EUTSA_v10025415mg	EUTSA_v10025415mg	N0.HOG0001770	F-box domain-containing protein	Eutrema_salsugineum	1160.27	-0.434371	0.00215057	0.0085477	yes	NA	no	no
EUTSA_v10000421mg	EUTSA_v10000421mg	N0.HOG0001770	F-box domain-containing protein	Eutrema_salsugineum	0	NA	NA	NA	no	NA	no	no
EUTSA_v10015695mg	EUTSA_v10015695mg	N0.HOG0001770	F-box domain-containing protein	Eutrema_salsugineum	0	NA	NA	NA	no	NA	no	no
EUTSA_v10026886mg	EUTSA_v10026886mg	N0.HOG0001770	F-box domain-containing protein	Eutrema_salsugineum	0	NA	NA	NA	no	NA	no	no
fgenesh2_kg_1__2449__AT1G22550_1	fgenesh2_kg.1__2449__AT1G22550.1	N0.HOG0001797	Protein NRT1/ PTR FAMILY 5.16	Arabidopsis_lyrata	34.5996	-0.344675	0.658645	0.75415	no	1	no	no
AT1G22550	AT1G22550	N0.HOG0001797	Protein NRT1/ PTR FAMILY 5.16	Arabidopsis_thaliana	224.345	-0.519927	0.101648	0.270218	no	1	no	no
GSBRNA2T00119505001	GSBRNA2T00119505001	N0.HOG0001797	Protein NRT1/ PTR FAMILY 5.16	Brassica_napus	16.5691	1.15928	0.0223942	0.0746724	yes	1	no	no
GSBRNA2T00015739001	GSBRNA2T00015739001	N0.HOG0001797	Protein NRT1/ PTR FAMILY 5.16	Brassica_napus	56.5041	0.136294	0.624849	0.792491	no	1	no	no
EUTSA_v10028150mg	EUTSA_v10028150mg	N0.HOG0001797	Protein NRT1/ PTR FAMILY 5.16	Eutrema_salsugineum	9.34698	2.03778	0.0230289	0.0606244	yes	0.000156816	no	no		Problem			Adding 3 OGs shows many duplications in all species. So not tolerant-specific Expansion! The pos. Sel. Upregulated is only a small fragment. The 2 Es duplicates are not really expressed.
EUTSA_v10007251mg	EUTSA_v10007251mg	N0.HOG0001797	Protein NRT1/ PTR FAMILY 5.16	Eutrema_salsugineum	167.61	-0.506903	0.0528759	0.117817	no	1	no	no
EUTSA_v10007254mg	EUTSA_v10007254mg	N0.HOG0001797	Protein NRT1/ PTR FAMILY 5.15	Eutrema_salsugineum	2.64707	-4.15051	0.0530387	0.118063	no	1	no	no
fgenesh2_kg_1__4132__AT1G50500_1	fgenesh2_kg.1__4132__AT1G50500.1	N0.HOG0001809	Vacuolar protein sorting-associated protein 53 A	Arabidopsis_lyrata	1367.27	1.12158	6.00558e-07	4.59771e-06	yes	NA	no	no
Al_scaffold_0001_4485	Al_scaffold_0001_4485	N0.HOG0001809	Vacuolar protein sorting-associated protein 53 A	Arabidopsis_lyrata	0	NA	NA	NA	no	NA	no	no
fgenesh1_pg_C_scaffold_1003817	fgenesh1_pg.C_scaffold_1003817	N0.HOG0001809	Vacuolar protein sorting-associated protein 53 A	Arabidopsis_lyrata	0	NA	NA	NA	no	NA	no	no
scaffold_104843_1	scaffold_104843.1	N0.HOG0001809	Vacuolar protein sorting-associated protein 53 A	Arabidopsis_lyrata	0	NA	NA	NA	no	NA	no	no
AT1G50970	AT1G50970	N0.HOG0001809	Vacuolar protein sorting-associated protein 53 B	Arabidopsis_thaliana	306.284	1.27424	7.78578e-06	0.00034823	yes	NA	no	no
AT1G50500	AT1G50500	N0.HOG0001809	Vacuolar protein sorting-associated protein 53 A	Arabidopsis_thaliana	486.402	0.672377	0.285805	0.48028	no	NA	no	no
GSBRNA2T00116358001	GSBRNA2T00116358001	N0.HOG0001809	Vacuolar protein sorting-associated protein 53 A	Brassica_napus	421.762	0.753975	1.60727e-13	2.44242e-12	yes	NA	no	no
GSBRNA2T00007915001	GSBRNA2T00007915001	N0.HOG0001809	Vacuolar protein sorting-associated protein 53 A	Brassica_napus	89.7613	0.3175	0.179522	0.365477	no	NA	no	no
GSBRNA2T00043327001	GSBRNA2T00043327001	N0.HOG0001809	Vacuolar protein sorting-associated protein 53 A	Brassica_napus	279.675	0.135995	0.282258	0.494007	no	NA	no	no
GSBRNA2T00005219001	GSBRNA2T00005219001	N0.HOG0001809	Vacuolar protein sorting-associated protein 53 A	Brassica_napus	0.162726	-0.853427	0.834332	NA	no	NA	no	no
EUTSA_v10011301mg	EUTSA_v10011301mg	N0.HOG0001809	Vacuolar protein sorting-associated protein 53 A	Eutrema_salsugineum	1376.55	0.459206	0.000247808	0.00134614	yes	NA	no	no
EUTSA_v10012404mg	EUTSA_v10012404mg	N0.HOG0001809	Vacuolar protein sorting-associated protein 53 A	Eutrema_salsugineum	240.115	0.319212	0.115709	0.217824	no	NA	no	no
fgenesh2_kg_1__4777__AT1G56650_1	fgenesh2_kg.1__4777__AT1G56650.1	N0.HOG0001812	Transcription factor MYB75	Arabidopsis_lyrata	1255.82	2.22374	4.2746e-12	8.04927e-11	yes	NA	no	no
fgenesh2_kg_2__869__AT1G66370_1	fgenesh2_kg.2__869__AT1G66370.1	N0.HOG0001812	Transcription factor MYB113	Arabidopsis_lyrata	23.3836	0.849242	0.324752	0.446684	no	NA	no	no
scaffold_201358_1	scaffold_201358.1	N0.HOG0001812	Transcription factor MYB90	Arabidopsis_lyrata	3.36047	0.174719	0.92238	0.947813	no	NA	no	no
fgenesh1_pg_C_scaffold_2000950	fgenesh1_pg.C_scaffold_2000950	N0.HOG0001812	Transcription factor MYB75	Arabidopsis_lyrata	4.88256	-1.46465	0.238063	0.354045	no	NA	no	no
scaffold_201357_1	scaffold_201357.1	N0.HOG0001812	Transcription factor MYB90	Arabidopsis_lyrata	0.839342	-1.95709	0.596206	NA	no	NA	no	no
Al_scaffold_0002_1204	Al_scaffold_0002_1204	N0.HOG0001812	Transcription factor MYB90	Arabidopsis_lyrata	0	NA	NA	NA	no	NA	no	no
AT1G56650	AT1G56650	N0.HOG0001812	Transcription factor MYB75	Arabidopsis_thaliana	147.623	1.67157	0.00118148	0.0179027	yes	NA	no	no
AT1G66370	AT1G66370	N0.HOG0001812	Transcription factor MYB113	Arabidopsis_thaliana	51.4373	-0.51654	0.628871	0.763767	no	NA	no	no
AT1G66390	AT1G66390	N0.HOG0001812	Transcription factor MYB90	Arabidopsis_thaliana	2.28945	-1.97264	0.268109	0.463436	no	NA	no	no
GSBRNA2T00023513001	GSBRNA2T00023513001	N0.HOG0001812	Transcription factor MYB75	Brassica_napus	0.337085	1.93423	0.595435	NA	no	NA	no	no
GSBRNA2T00015003001	GSBRNA2T00015003001	N0.HOG0001812	Transcription factor MYB75	Brassica_napus	0	NA	NA	NA	no	NA	no	no
EUTSA_v10019041mg	EUTSA_v10019041mg	N0.HOG0001812	Transcription factor MYB90	Eutrema_salsugineum	295.503	3.05065	8.97034e-21	1.37581e-18	yes	NA	no	no
scaffold_703091_1	scaffold_703091.1	N0.HOG0001828	17.6 kDa class II heat shock protein	Arabidopsis_lyrata	52.0206	0.40311	0.37007	0.491969	no	1	no	no
fgenesh2_kg_3__2473__AT3G22530_1	fgenesh2_kg.3__2473__AT3G22530.1	N0.HOG0001828	17.4 kDa class I heat shock protein-like	Arabidopsis_lyrata	524.703	-1.12827	1.55932e-07	1.34937e-06	yes	1	no	no
Al_scaffold_0003_2029	Al_scaffold_0003_2029	N0.HOG0001828	17.4 kDa class I heat shock protein-like	Arabidopsis_lyrata	21.8663	-2.46275	0.000107231	0.000489137	yes	1	no	no
Al_scaffold_0862_2	Al_scaffold_0862_2	N0.HOG0001828	17.4 kDa class I heat shock protein-like	Arabidopsis_lyrata	21.8663	-2.46275	0.000107231	0.000489137	yes	1	no	no
scaffold_104643_1	scaffold_104643.1	N0.HOG0001828	17.6 kDa class II heat shock protein	Arabidopsis_lyrata	0	NA	NA	NA	no	2.96134e-10	no	no
AT4G14830	AT4G14830	N0.HOG0001828	17.6 kDa class II heat shock protein	Arabidopsis_thaliana	249.542	-0.199769	0.432309	0.609719	no	1	no	no
AT3G22530	AT3G22530	N0.HOG0001828	Heat shock protein	Arabidopsis_thaliana	606.997	-1.60078	0.011168	0.0786675	yes	1	no	no
GSBRNA2T00048400001	GSBRNA2T00048400001	N0.HOG0001828	17.6 kDa class II heat shock protein	Brassica_napus	129.982	0.747144	8.62175e-05	0.000550501	yes	1	no	no
GSBRNA2T00032135001	GSBRNA2T00032135001	N0.HOG0001828	17.6 kDa class II heat shock protein	Brassica_napus	276.348	0.515372	1.98668e-05	0.000141423	yes	1	no	no
GSBRNA2T00056264001	GSBRNA2T00056264001	N0.HOG0001828	17.6 kDa class II heat shock protein	Brassica_napus	17.3317	0.18008	0.709041	0.847209	no	1	no	no
GSBRNA2T00105681001	GSBRNA2T00105681001	N0.HOG0001828	17.4 kDa class I heat shock protein-like	Brassica_napus	82.6019	-0.484342	0.0287852	0.091411	yes	1	no	no
EUTSA_v10021506mg	EUTSA_v10021506mg	N0.HOG0001828	17.6 kDa class II heat shock protein	Eutrema_salsugineum	1076.15	-0.679687	0.000113059	0.000683976	yes	1	no	no
fgenesh1_pm_C_scaffold_3002200	fgenesh1_pm.C_scaffold_3002200	N0.HOG0001832	LOW QUALITY PROTEIN: uncharacterized protein LOC110807010	Arabidopsis_lyrata	10.6983	-0.755595	0.328287	0.450232	no	NA	no	no
fgenesh2_kg_6__1269__AT5G13210_1	fgenesh2_kg.6__1269__AT5G13210.1	N0.HOG0001832	LOW QUALITY PROTEIN: uncharacterized protein LOC110807010	Arabidopsis_lyrata	53.9149	-2.54745	6.19226e-09	6.9117e-08	yes	NA	no	no
Al_scaffold_0003_2754	Al_scaffold_0003_2754	N0.HOG0001832	LOW QUALITY PROTEIN: uncharacterized protein LOC110807010	Arabidopsis_lyrata	0	NA	NA	NA	no	NA	no	no
fgenesh2_kg_3__2697__AT3G24780_1	fgenesh2_kg.3__2697__AT3G24780.1	N0.HOG0001832	LOW QUALITY PROTEIN: uncharacterized protein LOC110807010	Arabidopsis_lyrata	0	NA	NA	NA	no	NA	no	no
AT3G24780	AT3G24780	N0.HOG0001832	LOW QUALITY PROTEIN: uncharacterized protein LOC110807010	Arabidopsis_thaliana	12.5736	1.05712	0.137767	0.319603	no	NA	no	no
AT5G13210	AT5G13210	N0.HOG0001832	AT5g13210/T31B5_30	Arabidopsis_thaliana	59.4971	0.731157	0.103399	0.273007	no	NA	no	no
GSBRNA2T00135686001	GSBRNA2T00135686001	N0.HOG0001832	LOW QUALITY PROTEIN: uncharacterized protein LOC110807010	Brassica_napus	0.842827	0.699252	0.735787	NA	no	NA	no	no
GSBRNA2T00031475001	GSBRNA2T00031475001	N0.HOG0001832	LOW QUALITY PROTEIN: uncharacterized protein LOC110807010	Brassica_napus	7.46052	-0.471594	0.520966	0.717922	no	NA	no	no
EUTSA_v10012951mg	EUTSA_v10012951mg	N0.HOG0001832	LOW QUALITY PROTEIN: uncharacterized protein LOC110807010	Eutrema_salsugineum	61.2034	-1.4765	0.000547976	0.00266132	yes	NA	no	no
fgenesh2_kg_26__4__AT3G25180_1	fgenesh2_kg.26__4__AT3G25180.1	N0.HOG0001833	Dimethylnonatriene synthase	Arabidopsis_lyrata	136.723	3.28481	4.76183e-09	5.44934e-08	yes	NA	no	no
fgenesh1_pm_C_scaffold_3002225	fgenesh1_pm.C_scaffold_3002225	N0.HOG0001833	Dimethylnonatriene synthase	Arabidopsis_lyrata	88.8023	2.09437	1.34564e-06	9.52421e-06	yes	NA	no	no
scaffold_303087_1	scaffold_303087.1	N0.HOG0001833	Dimethylnonatriene synthase	Arabidopsis_lyrata	439.308	0.90521	0.000719649	0.0026587	yes	NA	no	no
Al_scaffold_0123_2	Al_scaffold_0123_2	N0.HOG0001833	Dimethylnonatriene synthase	Arabidopsis_lyrata	0.204803	0.731358	0.857754	NA	no	NA	no	no
Al_scaffold_0003_2788	Al_scaffold_0003_2788	N0.HOG0001833	Dimethylnonatriene synthase	Arabidopsis_lyrata	0	NA	NA	NA	no	NA	no	no
fgenesh1_pm_C_scaffold_123000001	fgenesh1_pm.C_scaffold_123000001	N0.HOG0001833	Dimethylnonatriene synthase	Arabidopsis_lyrata	0	NA	NA	NA	no	NA	no	no
fgenesh1_pm_C_scaffold_3002224	fgenesh1_pm.C_scaffold_3002224	N0.HOG0001833	Dimethylnonatriene synthase	Arabidopsis_lyrata	0	NA	NA	NA	no	NA	no	no
scaffold_2600008_1	scaffold_2600008.1	N0.HOG0001833	Dimethylnonatriene synthase	Arabidopsis_lyrata	0	NA	NA	NA	no	NA	no	no
AT3G25180	AT3G25180	N0.HOG0001833	Dimethylnonatriene synthase	Arabidopsis_thaliana	12.4479	-1.23563	0.124866	0.302654	no	NA	no	no
GSBRNA2T00006679001	GSBRNA2T00006679001	N0.HOG0001833	Dimethylnonatriene synthase	Brassica_napus	947.645	-2.10437	1.4128e-164	2.10236e-162	yes	NA	no	no
GSBRNA2T00034089001	GSBRNA2T00034089001	N0.HOG0001833	Dimethylnonatriene synthase	Brassica_napus	254.772	-3.46369	4.53242e-93	3.9196e-91	yes	NA	no	no
EUTSA_v10002489mg	EUTSA_v10002489mg	N0.HOG0001833	Dimethylnonatriene synthase	Eutrema_salsugineum	46.067	-1.30462	0.00298178	0.0112334	yes	NA	no	no
scaffold_801755_1	scaffold_801755.1	N0.HOG0001839	PP2A regulatory subunit TAP46	Arabidopsis_lyrata	233.785	1.30077	2.44994e-05	0.000130609	yes	NA	no	no
scaffold_401109_1	scaffold_401109.1	N0.HOG0001839	PP2A regulatory subunit TAP46	Arabidopsis_lyrata	1043.54	0.665375	0.000796069	0.00290296	yes	NA	no	no
Al_scaffold_0008_1685	Al_scaffold_0008_1685	N0.HOG0001839	PP2A regulatory subunit TAP46	Arabidopsis_lyrata	338.839	0.644779	0.00113224	0.00395352	yes	NA	no	no
scaffold_401097_1	scaffold_401097.1	N0.HOG0001839	PP2A regulatory subunit TAP46	Arabidopsis_lyrata	0.500941	-1.19499	0.766809	NA	no	NA	no	no
Al_scaffold_0004_1059	Al_scaffold_0004_1059	N0.HOG0001839	PP2A regulatory subunit TAP46	Arabidopsis_lyrata	0	NA	NA	NA	no	NA	no	no
Al_scaffold_0004_1060	Al_scaffold_0004_1060	N0.HOG0001839	PP2A regulatory subunit TAP46	Arabidopsis_lyrata	0	NA	NA	NA	no	NA	no	no
Al_scaffold_0004_1061	Al_scaffold_0004_1061	N0.HOG0001839	PP2A regulatory subunit TAP46	Arabidopsis_lyrata	0	NA	NA	NA	no	NA	no	no
Al_scaffold_0004_1062	Al_scaffold_0004_1062	N0.HOG0001839	PP2A regulatory subunit TAP46	Arabidopsis_lyrata	0	NA	NA	NA	no	NA	no	no
scaffold_401103_1	scaffold_401103.1	N0.HOG0001839	PP2A regulatory subunit TAP46	Arabidopsis_lyrata	0	NA	NA	NA	no	NA	no	no
AT5G53000	AT5G53000	N0.HOG0001839	PP2A regulatory subunit TAP46	Arabidopsis_thaliana	633.757	0.397473	0.439755	0.615962	no	NA	no	no
GSBRNA2T00009345001	GSBRNA2T00009345001	N0.HOG0001839	PP2A regulatory subunit TAP46	Brassica_napus	193.653	1.32496	1.13592e-19	2.37631e-18	yes	NA	no	no
EUTSA_v10013705mg	EUTSA_v10013705mg	N0.HOG0001839	PP2A regulatory subunit TAP46	Eutrema_salsugineum	997.845	0.339131	0.0348782	0.0850346	yes	NA	no	no
fgenesh1_pm_C_scaffold_4001826	fgenesh1_pm.C_scaffold_4001826	N0.HOG0001846	Autophagy-related protein 18c	Arabidopsis_lyrata	201.049	1.16359	1.70644e-05	9.48914e-05	yes	1	no	no
Al_scaffold_0004_2312	Al_scaffold_0004_2312	N0.HOG0001846	Autophagy-related protein 18c	Arabidopsis_lyrata	0	NA	NA	NA	no	1	no	no
AT2G40810	AT2G40810	N0.HOG0001846	Autophagy-related protein 18c	Arabidopsis_thaliana	198.848	0.882397	0.0912915	0.255241	no	1	no	no
GSBRNA2T00123263001	GSBRNA2T00123263001	N0.HOG0001846	Autophagy-related protein 18c	Brassica_napus	32.5702	0.36353	0.321033	0.535205	no	0.764855	no	no
GSBRNA2T00084593001	GSBRNA2T00084593001	N0.HOG0001846	Autophagy-related protein 18c	Brassica_napus	21.0967	0.347967	0.41137	0.623394	no	1	no	no
EUTSA_v10016737mg	EUTSA_v10016737mg	N0.HOG0001846	Autophagy-related protein 18c	Eutrema_salsugineum	624.671	0.0702392	0.668556	0.778719	no	1	no	no
Al_scaffold_0005_1112	Al_scaffold_0005_1112	N0.HOG0001853	Cysteine proteinase RD21A	Arabidopsis_lyrata	2.45498	0.30338	0.897959	0.931837	no	0.024718	candidate_gene_set	no
fgenesh2_kg_5__820__AT3G43960_1	fgenesh2_kg.5__820__AT3G43960.1	N0.HOG0001853	Cysteine proteinase RD21A	Arabidopsis_lyrata	120.723	-2.11693	1.46867e-11	2.51361e-10	yes	1	candidate_gene_set	no
AT3G43960	AT3G43960	N0.HOG0001853	Cysteine proteinase RD21A	Arabidopsis_thaliana	131.957	-0.502953	0.120078	0.296921	no	1	candidate_gene_set	no
GSBRNA2T00083375001	GSBRNA2T00083375001	N0.HOG0001853	Cysteine proteinase RD21A	Brassica_napus	0.316488	-1.7319	0.642714	NA	no	1	candidate_gene_set	no
GSBRNA2T00107436001	GSBRNA2T00107436001	N0.HOG0001853	Cysteine proteinase RD21A	Brassica_napus	0	NA	NA	NA	no	1	candidate_gene_set	no
EUTSA_v10007931mg	EUTSA_v10007931mg	N0.HOG0001853	Cysteine proteinase RD21A	Eutrema_salsugineum	9.85793	0.210457	0.832476	0.894538	no	0.0174727	candidate_gene_set	no
EUTSA_v10007664mg	EUTSA_v10007664mg	N0.HOG0001853	Cysteine proteinase RD21A	Eutrema_salsugineum	62.0034	0.188585	0.679224	0.786847	no	0.13308	candidate_gene_set	no
EUTSA_v10009969mg	EUTSA_v10009969mg	N0.HOG0001853	Cysteine proteinase RD21A	Eutrema_salsugineum	0	NA	NA	NA	no	5.9827e-08	candidate_gene_set	no
scaffold_703730_1	scaffold_703730.1	N0.HOG0001858	TATA box-binding protein-associated factor RNA polymerase I subunit B	Arabidopsis_lyrata	0.334186	1.79781	0.655207	NA	no	NA	no	no
scaffold_604155_1	scaffold_604155.1	N0.HOG0001858	TATA box-binding protein-associated factor RNA polymerase I subunit B	Arabidopsis_lyrata	69.6081	1.20935	0.00202649	0.00654212	yes	NA	no	no
Al_scaffold_0005_222	Al_scaffold_0005_222	N0.HOG0001858	TATA box-binding protein-associated factor RNA polymerase I subunit B	Arabidopsis_lyrata	156.598	0.594279	0.0216597	0.0500848	yes	NA	no	no
scaffold_703467_1	scaffold_703467.1	N0.HOG0001858	TATA box-binding protein-associated factor RNA polymerase I subunit B	Arabidopsis_lyrata	0	NA	NA	NA	no	NA	no	no
AT2G02955	AT2G02955	N0.HOG0001858	TATA box-binding protein-associated factor RNA polymerase I subunit B	Arabidopsis_thaliana	136.607	0.358643	0.288813	0.483367	no	NA	no	no
AT1G42615	AT1G42615	N0.HOG0001858	TATA box-binding protein-associated factor RNA polymerase I subunit B	Arabidopsis_thaliana	0	NA	NA	NA	no	NA	no	no
GSBRNA2T00010888001	GSBRNA2T00010888001	N0.HOG0001858	TATA box-binding protein-associated factor RNA polymerase I subunit B	Brassica_napus	13.398	-1.32369	0.0246721	0.0806856	yes	NA	no	no
EUTSA_v10004418mg	EUTSA_v10004418mg	N0.HOG0001858	TATA box-binding protein-associated factor RNA polymerase I subunit B	Eutrema_salsugineum	56.3435	-0.0745349	0.840538	0.899704	no	NA	no	no
scaffold_600810_1	scaffold_600810.1	N0.HOG0001876	Replication protein A 70 kDa DNA-binding subunit B	Arabidopsis_lyrata	23.1848	0.456336	0.64304	0.741759	no	NA	no	no
fgenesh1_pm_C_scaffold_6000625	fgenesh1_pm.C_scaffold_6000625	N0.HOG0001876	Replication protein A 70 kDa DNA-binding subunit B	Arabidopsis_lyrata	78.8318	-0.694536	0.0391056	0.0823416	yes	NA	no	no
Al_scaffold_0006_823	Al_scaffold_0006_823	N0.HOG0001876	Replication protein A 70 kDa DNA-binding subunit B	Arabidopsis_lyrata	0	NA	NA	NA	no	NA	no	no
AT5G08020	AT5G08020	N0.HOG0001876	Replication protein A 70 kDa DNA-binding subunit B	Arabidopsis_thaliana	153.358	0.00195081	0.997394	0.998786	no	NA	no	no
GSBRNA2T00129673001	GSBRNA2T00129673001	N0.HOG0001876	Replication protein A 70 kDa DNA-binding subunit B	Brassica_napus	3.24852	-1.47537	0.197129	0.389883	no	NA	no	no
GSBRNA2T00134522001	GSBRNA2T00134522001	N0.HOG0001876	Replication protein A 70 kDa DNA-binding subunit B	Brassica_napus	0	NA	NA	NA	no	NA	no	no
EUTSA_v10013014mg	EUTSA_v10013014mg	N0.HOG0001876	Replication protein A 70 kDa DNA-binding subunit B	Eutrema_salsugineum	231.856	-0.503276	0.0845081	0.170749	no	NA	no	no
fgenesh2_kg_9__1__AT4G13480_1	fgenesh2_kg.9__1__AT4G13480.1	N0.HOG0001882	MYB-like transcription factor EOBI	Arabidopsis_lyrata	2.8366	4.82578	0.0151489	0.0368545	yes	NA	no	no
fgenesh2_kg_3__2645__AT3G24310_1	fgenesh2_kg.3__2645__AT3G24310.1	N0.HOG0001882	MYB-like transcription factor EOBI	Arabidopsis_lyrata	2.16336	4.4362	0.0988867	0.17639	no	NA	no	no
Al_scaffold_0007_3054	Al_scaffold_0007_3054	N0.HOG0001882	Myb family transcription factor family protein	Arabidopsis_lyrata	0	NA	NA	NA	no	NA	no	no
fgenesh2_kg_397__1__AT3G24310_1	fgenesh2_kg.397__1__AT3G24310.1	N0.HOG0001882	MYB-like transcription factor EOBI	Arabidopsis_lyrata	0	NA	NA	NA	no	NA	no	no
AT4G13480	AT4G13480	N0.HOG0001882	MYB-like transcription factor EOBI	Arabidopsis_thaliana	7.19619	5.85538	0.000188088	0.00456442	yes	NA	no	no
AT3G24310	AT3G24310	N0.HOG0001882	MYB-like transcription factor EOBI	Arabidopsis_thaliana	5.31717	3.64712	0.0235021	0.120656	no	NA	no	no
GSBRNA2T00042562001	GSBRNA2T00042562001	N0.HOG0001882	MYB-like transcription factor EOBI	Brassica_napus	0.174011	1.07013	0.793125	NA	no	NA	no	no
GSBRNA2T00092614001	GSBRNA2T00092614001	N0.HOG0001882	MYB-like transcription factor EOBII	Brassica_napus	0.320956	-1.749	0.608413	NA	no	NA	no	no
GSBRNA2T00030707001	GSBRNA2T00030707001	N0.HOG0001882	MYB-like transcription factor EOBI	Brassica_napus	0.325453	-1.76596	0.632478	NA	no	NA	no	no
GSBRNA2T00128290001	GSBRNA2T00128290001	N0.HOG0001882	MYB-like transcription factor EOBI	Brassica_napus	0	NA	NA	NA	no	NA	no	no
EUTSA_v10002634mg	EUTSA_v10002634mg	N0.HOG0001882	MYB-like transcription factor EOBI	Eutrema_salsugineum	31.1134	3.06979	6.21579e-06	5.50523e-05	yes	NA	no	no
EUTSA_v10026896mg	EUTSA_v10026896mg	N0.HOG0001882	MYB-like transcription factor EOBI	Eutrema_salsugineum	10.3704	0.652453	0.458848	0.602875	no	NA	no	no
fgenesh2_kg_1__2367__AT1G21740_1	fgenesh2_kg.1__2367__AT1G21740.1	N0.HOG0001902	nitrate regulatory gene2 protein-like	Arabidopsis_lyrata	112.305	0.997252	0.0156643	0.0379017	yes	NA	no	no
fgenesh1_pg_C_scaffold_3002647	fgenesh1_pg.C_scaffold_3002647	N0.HOG0001902	DUF632 domain-containing protein	Arabidopsis_lyrata	0	NA	NA	NA	no	NA	no	no
AT1G21740	AT1G21740	N0.HOG0001902	nitrate regulatory gene2 protein-like	Arabidopsis_thaliana	150.163	1.09607	0.0445764	0.172089	no	NA	no	no
GSBRNA2T00125478001	GSBRNA2T00125478001	N0.HOG0001902	nitrate regulatory gene2 protein-like	Brassica_napus	12.8063	2.35957	0.000204601	0.00121591	yes	NA	no	no
GSBRNA2T00119274001	GSBRNA2T00119274001	N0.HOG0001902	nitrate regulatory gene2 protein-like	Brassica_napus	31.5406	1.67472	8.40289e-06	6.3334e-05	yes	NA	no	no
EUTSA_v10006728mg	EUTSA_v10006728mg	N0.HOG0001902	DUF632 domain-containing protein	Eutrema_salsugineum	149.971	0.899254	0.000881015	0.00399409	yes	NA	no	no
fgenesh1_pm_C_scaffold_3000871	fgenesh1_pm.C_scaffold_3000871	N0.HOG0001905	Phosphatidylinositol-3-phosphatase myotubularin-1	Arabidopsis_lyrata	202.711	1.33615	0.00185741	0.00607266	yes	NA	no	no
fgenesh1_pg_C_scaffold_3002809	fgenesh1_pg.C_scaffold_3002809	N0.HOG0001905	Phosphatidylinositol-3-phosphatase myotubularin-1	Arabidopsis_lyrata	0	NA	NA	NA	no	NA	no	no
AT3G10550	AT3G10550	N0.HOG0001905	Phosphatidylinositol-3-phosphatase myotubularin-1	Arabidopsis_thaliana	344.316	0.846654	0.0186321	0.105872	no	NA	no	no
GSBRNA2T00072922001	GSBRNA2T00072922001	N0.HOG0001905	Phosphatidylinositol-3-phosphatase myotubularin-1	Brassica_napus	132.09	-0.293609	0.0880552	0.218412	no	NA	no	no
EUTSA_v10020062mg	EUTSA_v10020062mg	N0.HOG0001905	Phosphatidylinositol-3-phosphatase myotubularin-1	Eutrema_salsugineum	508.251	0.208861	0.192081	0.32034	no	NA	no	no
fgenesh2_kg_8__1834__AT5G58950_1	fgenesh2_kg.8__1834__AT5G58950.1	N0.HOG0001912	Serine/threonine/tyrosine-protein kinase HT1	Arabidopsis_lyrata	2221.73	0.596043	0.00149469	0.00503791	yes	1	no	no
fgenesh2_kg_3__2690__AT5G58950_1	fgenesh2_kg.3__2690__AT5G58950.1	N0.HOG0001912	Protein kinase domain-containing protein	Arabidopsis_lyrata	867.504	0.563194	0.00134099	0.00457999	yes	1.5319e-07	no	no
scaffold_13900005_1	scaffold_13900005.1	N0.HOG0001912	Protein kinase domain-containing protein	Arabidopsis_lyrata	0	NA	NA	NA	no	1	no	no
AT5G58950	AT5G58950	N0.HOG0001912	Serine/threonine/tyrosine-protein kinase HT1	Arabidopsis_thaliana	3705.09	0.140494	0.702341	0.815138	no	1	no	no
GSBRNA2T00148722001	GSBRNA2T00148722001	N0.HOG0001912	Serine/threonine/tyrosine-protein kinase HT1	Brassica_napus	44.4052	-0.0933503	0.754901	0.875404	no	1	no	no
GSBRNA2T00141109001	GSBRNA2T00141109001	N0.HOG0001912	Serine/threonine/tyrosine-protein kinase HT1	Brassica_napus	30.9105	-0.465898	0.196406	0.388824	no	0.732023	no	no
EUTSA_v10013257mg	EUTSA_v10013257mg	N0.HOG0001912	Protein kinase domain-containing protein	Eutrema_salsugineum	5420.1	-0.329335	0.0182744	0.0501066	yes	1	no	no
fgenesh2_kg_6__1621__AT5G16350_1	fgenesh2_kg.6__1621__AT5G16350.1	N0.HOG0001915	Wax ester synthase/diacylglycerol acyltransferase 8	Arabidopsis_lyrata	0.4791	2.26427	0.570733	NA	no	NA	no	no
fgenesh2_kg_6__1223__AT5G12420_1	fgenesh2_kg.6__1223__AT5G12420.1	N0.HOG0001915	Wax ester synthase/diacylglycerol acyltransferase 7	Arabidopsis_lyrata	446.883	-0.016366	0.942324	0.961277	no	NA	no	no
fgenesh1_pg_C_scaffold_6001025	fgenesh1_pg.C_scaffold_6001025	N0.HOG0001915	Wax ester synthase/diacylglycerol acyltransferase 7	Arabidopsis_lyrata	0	NA	NA	NA	no	NA	no	no
AT5G12420	AT5G12420	N0.HOG0001915	Wax ester synthase/diacylglycerol acyltransferase 7	Arabidopsis_thaliana	170.97	0.433947	0.202449	0.394572	no	NA	no	no
AT5G16350	AT5G16350	N0.HOG0001915	Wax ester synthase/diacylglycerol acyltransferase 8	Arabidopsis_thaliana	30.7114	0.270466	0.76695	0.859184	no	NA	no	no
GSBRNA2T00151959001	GSBRNA2T00151959001	N0.HOG0001915	Wax ester synthase/diacylglycerol acyltransferase 7	Brassica_napus	7.33303	-0.134377	0.856261	0.929215	no	NA	no	no
GSBRNA2T00143426001	GSBRNA2T00143426001	N0.HOG0001915	Wax ester synthase/diacylglycerol acyltransferase 7	Brassica_napus	4.37107	-2.42391	0.0294914	0.0931367	yes	NA	no	no
EUTSA_v10013397mg	EUTSA_v10013397mg	N0.HOG0001915	Wax ester synthase/diacylglycerol acyltransferase 7	Eutrema_salsugineum	132.929	1.79645	5.13424e-06	4.66087e-05	yes	NA	no	no
EUTSA_v10003009mg	EUTSA_v10003009mg	N0.HOG0001915	Wax ester synthase/diacylglycerol acyltransferase 10	Eutrema_salsugineum	1.90285	-1.00546	0.629245	0.748648	no	NA	no	no
EUTSA_v10015406mg	EUTSA_v10015406mg	N0.HOG0001915	Wax ester synthase/diacylglycerol acyltransferase 7	Eutrema_salsugineum	5.44008	-1.09416	0.413292	0.559839	no	NA	no	no
EUTSA_v10015275mg	EUTSA_v10015275mg	N0.HOG0001915	Wax ester synthase/diacylglycerol acyltransferase 10	Eutrema_salsugineum	0	NA	NA	NA	no	NA	no	no
EUTSA_v10015825mg	EUTSA_v10015825mg	N0.HOG0001915	Wax ester synthase/diacylglycerol acyltransferase 7	Eutrema_salsugineum	0	NA	NA	NA	no	NA	no	no
fgenesh2_kg_6__3618__AT4G00810_1	fgenesh2_kg.6__3618__AT4G00810.1	N0.HOG0001925	60S acidic ribosomal protein P1-2	Arabidopsis_lyrata	1846.06	-2.58235	1.56439e-37	5.02017e-35	yes	1	no	no
AT4G00810	AT4G00810	N0.HOG0001925	60S acidic ribosomal protein P1-2	Arabidopsis_thaliana	6736.65	-2.27117	0.00163656	0.0225957	yes	1	no	no
GSBRNA2T00153473001	GSBRNA2T00153473001	N0.HOG0001925	60S acidic ribosomal protein P1-2	Brassica_napus	21.8744	-0.0481121	0.90989	0.957912	no	1	no	no
GSBRNA2T00112192001	GSBRNA2T00112192001	N0.HOG0001925	60S acidic ribosomal protein P1-2	Brassica_napus	182.275	-0.243943	0.0978854	0.236065	no	1	no	no
EUTSA_v10002126mg	EUTSA_v10002126mg	N0.HOG0001925	60S acidic ribosomal protein P1-2	Eutrema_salsugineum	3817.67	-0.811522	1.00874e-11	3.36437e-10	yes	1	no	no
EUTSA_v10029349mg	EUTSA_v10029349mg	N0.HOG0001925	60S acidic ribosomal protein P1-2	Eutrema_salsugineum	7088.74	-1.1677	2.77388e-24	6.642e-22	yes	1	no	no
scaffold_201040_1	scaffold_201040.1	N0.HOG0001938	30S ribosomal protein S14, chloroplastic	Arabidopsis_lyrata	61.385	-0.552263	0.405104	0.526726	no	1	no	no
scaffold_201094_1	scaffold_201094.1	N0.HOG0001938	30S ribosomal protein S14, chloroplastic	Arabidopsis_lyrata	7.92826	-3.99704	0.00419062	0.0123217	yes	0.714983	no	no
ATCG00330	ATCG00330	N0.HOG0001938	30S ribosomal protein S14, chloroplastic	Arabidopsis_thaliana	89.5987	-0.693079	0.334892	0.524765	no	1	no	no
GSBRNA2T00067982001	GSBRNA2T00067982001	N0.HOG0001938	Photosystem I P700 chlorophyll a apoprotein A2	Brassica_napus	0	NA	NA	NA	no	1	no	no
EUTSA_v10011029mg	EUTSA_v10011029mg	N0.HOG0001938	30S ribosomal protein S14, chloroplastic	Eutrema_salsugineum	73.9271	-0.00332834	0.994474	0.996809	no	1	no	no
fgenesh1_pm_C_scaffold_3002851	fgenesh1_pm.C_scaffold_3002851	N0.HOG0001950	Protein RER1B	Arabidopsis_lyrata	561.002	-0.315662	0.235255	0.351225	no	1	candidate_gene_set	no
fgenesh2_kg_7__127__AT4G39220_1	fgenesh2_kg.7__127__AT4G39220.1	N0.HOG0001950	Protein RER1A	Arabidopsis_lyrata	389.042	-1.12384	6.63645e-07	5.02245e-06	yes	1	candidate_gene_set	no
AT4G39220	AT4G39220	N0.HOG0001950	Protein RER1A	Arabidopsis_thaliana	614.755	-0.668974	0.0184077	0.105081	no	1	candidate_gene_set	no
GSBRNA2T00150904001	GSBRNA2T00150904001	N0.HOG0001950	Protein RER1A	Brassica_napus	116.906	0.291495	0.113396	0.262931	no	0.598482	candidate_gene_set	no
GSBRNA2T00061122001	GSBRNA2T00061122001	N0.HOG0001950	Protein RER1A	Brassica_napus	241.601	0.0509319	0.709827	0.84768	no	1	candidate_gene_set	no
EUTSA_v10022825mg	EUTSA_v10022825mg	N0.HOG0001950	Protein RER1A	Eutrema_salsugineum	445.141	0.137939	0.402793	0.549376	no	1	candidate_gene_set	no
EUTSA_v10026317mg	EUTSA_v10026317mg	N0.HOG0001950	Protein RER1A	Eutrema_salsugineum	1239.11	-0.0819428	0.576528	0.707352	no	1	candidate_gene_set	no
fgenesh1_pm_C_scaffold_7002401	fgenesh1_pm.C_scaffold_7002401	N0.HOG0001969	Protein Ycf2	Arabidopsis_lyrata	1.43484	2.71605	0.390261	0.512125	no	NA	no	no
scaffold_201001_1	scaffold_201001.1	N0.HOG0001969	Protein Ycf2	Arabidopsis_lyrata	20.1994	-0.946386	0.14189	0.235989	no	NA	no	no
fgenesh2_kg_2__754__ATCG00860_1	fgenesh2_kg.2__754__ATCG00860.1	N0.HOG0001969	Protein Ycf2	Arabidopsis_lyrata	10.1319	-1.44692	0.116641	0.201801	no	NA	no	no
scaffold_104087_1	scaffold_104087.1	N0.HOG0001969	Protein Ycf2	Arabidopsis_lyrata	9.12499	-2.75223	0.0142279	0.0349454	yes	NA	no	no
fgenesh1_pm_C_scaffold_9000105	fgenesh1_pm.C_scaffold_9000105	N0.HOG0001969	Protein Ycf2	Arabidopsis_lyrata	0	NA	NA	NA	no	NA	no	no
ATCG00860	ATCG00860	N0.HOG0001969	Protein Ycf2	Arabidopsis_thaliana	32.2278	-1.68674	0.0223143	0.117059	no	NA	no	no
ATCG01280	ATCG01280	N0.HOG0001969	Protein Ycf2	Arabidopsis_thaliana	32.2278	-1.68674	0.0223143	0.117059	no	NA	no	no
GSBRNA2T00009388001	GSBRNA2T00009388001	N0.HOG0001969	Protein Ycf2	Brassica_napus	1.02835	1.13327	0.618082	NA	no	NA	no	no
GSBRNA2T00100809001	GSBRNA2T00100809001	N0.HOG0001969	Protein Ycf2	Brassica_napus	1.50319	1.07397	0.559603	0.747562	no	NA	no	no
GSBRNA2T00040627001	GSBRNA2T00040627001	N0.HOG0001969	Protein Ycf2	Brassica_napus	6.92651	0.914228	0.231599	0.434074	no	NA	no	no
EUTSA_v10011098mg	EUTSA_v10011098mg	N0.HOG0001969	Protein Ycf2	Eutrema_salsugineum	38.2832	0.350084	0.462757	0.606657	no	NA	no	no
EUTSA_v10001808mg	EUTSA_v10001808mg	N0.HOG0001969	Protein Ycf2	Eutrema_salsugineum	36.9378	-0.583605	0.208135	0.34039	no	NA	no	no
fgenesh2_kg_1__1066__AT1G10010_1	fgenesh2_kg.1__1066__AT1G10010.1	N0.HOG0001979	Amino acid permease 8	Arabidopsis_lyrata	2.87524	-4.04784	0.0387871	0.0817828	yes	1	candidate_gene_set	no
scaffold_101052_1	scaffold_101052.1	N0.HOG0001979	Amino acid permease 6	Arabidopsis_lyrata	0	NA	NA	NA	no	1	candidate_gene_set	no
AT1G10010	AT1G10010	N0.HOG0001979	Amino acid permease 8	Arabidopsis_thaliana	1.44793	-1.79739	0.365738	0.551148	no	0.165386	candidate_gene_set	no
GSBRNA2T00011516001	GSBRNA2T00011516001	N0.HOG0001979	Amino acid permease 6	Brassica_napus	6.73878	-0.839672	0.26987	0.480126	no	1	candidate_gene_set	no
GSBRNA2T00019272001	GSBRNA2T00019272001	N0.HOG0001979	Amino acid permease 6	Brassica_napus	0.650905	-2.76617	0.328857	NA	no	1	candidate_gene_set	no
EUTSA_v10009701mg	EUTSA_v10009701mg	N0.HOG0001979	Amino acid permease 6	Eutrema_salsugineum	14.4286	-0.561037	0.429352	0.574888	no	0.522134	candidate_gene_set	no
EUTSA_v10007516mg	EUTSA_v10007516mg	N0.HOG0001979	Amino acid permease 8	Eutrema_salsugineum	65.673	-1.31091	0.000160169	0.000920401	yes	1	candidate_gene_set	no
fgenesh2_kg_1__1797__AT1G16460_1	fgenesh2_kg.1__1797__AT1G16460.1	N0.HOG0001993	Thiosulfate/3-mercaptopyruvate sulfurtransferase 2	Arabidopsis_lyrata	972.37	1.02835	8.8215e-06	5.2423e-05	yes	1	no	no
scaffold_802197_1	scaffold_802197.1	N0.HOG0001993	Thiosulfate/3-mercaptopyruvate sulfurtransferase 2	Arabidopsis_lyrata	28.7775	0.987539	0.108615	0.190377	no	2.498e-13	no	no
AT1G16460	AT1G16460	N0.HOG0001993	Thiosulfate/3-mercaptopyruvate sulfurtransferase 2	Arabidopsis_thaliana	1741.61	0.63502	0.0972071	0.264029	no	1	no	no
GSBRNA2T00057967001	GSBRNA2T00057967001	N0.HOG0001993	Thiosulfate/3-mercaptopyruvate sulfurtransferase 1, mitochondrial	Brassica_napus	228.555	-0.0502476	0.703068	0.843766	no	0.656594	no	no
GSBRNA2T00054161001	GSBRNA2T00054161001	N0.HOG0001993	Thiosulfate/3-mercaptopyruvate sulfurtransferase 1, mitochondrial	Brassica_napus	312.359	-0.152574	0.188871	0.378581	no	1	no	no
EUTSA_v10007910mg	EUTSA_v10007910mg	N0.HOG0001993	Thiosulfate/3-mercaptopyruvate sulfurtransferase 1, mitochondrial	Eutrema_salsugineum	1298.39	0.113079	0.428061	0.573628	no	1	no	no
fgenesh2_kg_7__1515__AT4G27130_1	fgenesh2_kg.7__1515__AT4G27130.1	N0.HOG0002028	Protein translation factor SUI1 homolog 1	Arabidopsis_lyrata	3509.2	0.334772	0.125993	0.214571	no	1	candidate_gene_set	no
fgenesh2_kg_1__4514__AT1G54290_1	fgenesh2_kg.1__4514__AT1G54290.1	N0.HOG0002028	Protein translation factor SUI1 homolog 2	Arabidopsis_lyrata	1313.48	-0.451958	0.0180171	0.0427354	yes	1	candidate_gene_set	no
AT1G54290	AT1G54290	N0.HOG0002028	Protein translation factor SUI1 homolog 2	Arabidopsis_thaliana	998.884	-1.1005	0.0793823	0.236742	no	1	candidate_gene_set	no
GSBRNA2T00149489001	GSBRNA2T00149489001	N0.HOG0002028	Protein translation factor SUI1 homolog 1	Brassica_napus	203.71	0.051769	0.712103	0.849091	no	1	candidate_gene_set	no
GSBRNA2T00042216001	GSBRNA2T00042216001	N0.HOG0002028	Protein translation factor SUI1 homolog 1	Brassica_napus	294.72	0.0286445	0.812464	0.903183	no	1	candidate_gene_set	no
EUTSA_v10011880mg	EUTSA_v10011880mg	N0.HOG0002028	Protein translation factor SUI1 homolog 2	Eutrema_salsugineum	3236.41	0.271359	0.0520764	0.116421	no	1	candidate_gene_set	no
EUTSA_v10026037mg	EUTSA_v10026037mg	N0.HOG0002028	Protein translation factor SUI1 homolog	Eutrema_salsugineum	6756.94	-0.233218	0.0710237	0.148798	no	1	candidate_gene_set	no
fgenesh2_kg_7__2064__AT4G22340_3	fgenesh2_kg.7__2064__AT4G22340.3	N0.HOG0002052	Phosphatidate cytidylyltransferase 2	Arabidopsis_lyrata	318.401	0.317149	0.11803	0.203712	no	1	no	no
AT4G22340	AT4G22340	N0.HOG0002052	Phosphatidate cytidylyltransferase 2	Arabidopsis_thaliana	297.656	-0.076253	0.7396	0.840434	no	1	no	no
GSBRNA2T00131704001	GSBRNA2T00131704001	N0.HOG0002052	Phosphatidate cytidylyltransferase 2	Brassica_napus	74.8512	0.252594	0.280615	0.492286	no	1	no	no
GSBRNA2T00138325001	GSBRNA2T00138325001	N0.HOG0002052	Phosphatidate cytidylyltransferase 2	Brassica_napus	101.197	-0.728559	0.00021764	0.0012863	yes	1	no	no
EUTSA_v10025295mg	EUTSA_v10025295mg	N0.HOG0002052	Phosphatidate cytidylyltransferase 2	Eutrema_salsugineum	154.269	0.74255	0.0102645	0.0312964	yes	1	no	no
EUTSA_v10017526mg	EUTSA_v10017526mg	N0.HOG0002052	Phosphatidate cytidylyltransferase 2	Eutrema_salsugineum	0	NA	NA	NA	no	0.000228256	no	no
EUTSA_v10026913mg	EUTSA_v10026913mg	N0.HOG0002052	Phosphatidate cytidylyltransferase 2	Eutrema_salsugineum	0	NA	NA	NA	no	1	no	no
fgenesh2_kg_2__775__AT5G51300_3	fgenesh2_kg.2__775__AT5G51300.3	N0.HOG0002065	Splicing factor-like protein 1	Arabidopsis_lyrata	467.502	0.317543	0.125271	0.213608	no	NA	candidate_gene_set	no
fgenesh2_kg_8__1018__AT5G51300_2	fgenesh2_kg.8__1018__AT5G51300.2	N0.HOG0002065	Splicing factor-like protein 1	Arabidopsis_lyrata	886.424	0.151682	0.529711	0.643107	no	NA	candidate_gene_set	no
AT5G51300	AT5G51300	N0.HOG0002065	Splicing factor-like protein 1	Arabidopsis_thaliana	944.659	0.231121	0.446218	0.621997	no	NA	candidate_gene_set	no
GSBRNA2T00052665001	GSBRNA2T00052665001	N0.HOG0002065	Splicing factor-like protein 1	Brassica_napus	303.293	0.569943	7.17641e-06	5.45638e-05	yes	NA	candidate_gene_set	no
GSBRNA2T00066700001	GSBRNA2T00066700001	N0.HOG0002065	Splicing factor-like protein 1	Brassica_napus	339.087	0.332735	0.00197386	0.00941449	yes	NA	candidate_gene_set	no
EUTSA_v100114670mg	EUTSA_v100114670mg	N0.HOG0002065	Splicing factor-like protein 1	Eutrema_salsugineum	34.4776	1.78875	0.000789684	0.00363636	yes	NA	candidate_gene_set	no
EUTSA_v100114671mg	EUTSA_v100114671mg	N0.HOG0002065	Splicing factor-like protein 1	Eutrema_salsugineum	116.985	0.422792	0.166897	0.28864	no	NA	candidate_gene_set	no
EUTSA_v10022568mg	EUTSA_v10022568mg	N0.HOG0002065	Splicing factor-like protein 1	Eutrema_salsugineum	1470.16	0.374904	0.00800958	0.0255404	yes	NA	candidate_gene_set	no
EUTSA_v10012312mg	EUTSA_v10012312mg	N0.HOG0002065	Splicing factor-like protein 1	Eutrema_salsugineum	10.1884	0.345379	0.669897	0.779988	no	NA	candidate_gene_set	no
EUTSA_v10012746mg	EUTSA_v10012746mg	N0.HOG0002065	Splicing factor-like protein 1	Eutrema_salsugineum	768.388	0.213993	0.157423	0.275892	no	NA	candidate_gene_set	no
EUTSA_v10013307mg	EUTSA_v10013307mg	N0.HOG0002065	Splicing factor-like protein 1	Eutrema_salsugineum	37.3192	0.203873	0.651272	0.765258	no	NA	candidate_gene_set	no
EUTSA_v10024523mg	EUTSA_v10024523mg	N0.HOG0002065	Splicing factor-like protein 1	Eutrema_salsugineum	892.37	0.186383	0.191634	0.319816	no	NA	candidate_gene_set	no
fgenesh2_kg_520__1__AT3G23840_1	fgenesh2_kg.520__1__AT3G23840.1	N0.HOG0002087	Protein ECERIFERUM 26-like	Arabidopsis_lyrata	586.788	-1.35741	1.23133e-08	1.29671e-07	yes	1	no	no
fgenesh2_kg_3__2597__AT3G23840_1	fgenesh2_kg.3__2597__AT3G23840.1	N0.HOG0002087	Protein ECERIFERUM 26-like	Arabidopsis_lyrata	0	NA	NA	NA	no	1	no	no
AT3G23840	AT3G23840	N0.HOG0002087	Protein ECERIFERUM 26-like	Arabidopsis_thaliana	417.234	-0.271234	0.657828	0.784053	no	1	no	no
GSBRNA2T00128348001	GSBRNA2T00128348001	N0.HOG0002087	Protein ECERIFERUM 26-like	Brassica_napus	8.28349	1.427	0.0576952	0.158088	no	1	no	no
GSBRNA2T00142673001	GSBRNA2T00142673001	N0.HOG0002087	Protein ECERIFERUM 26-like	Brassica_napus	9.06366	0.546413	0.450796	0.659952	no	1	no	no
EUTSA_v10002536mg	EUTSA_v10002536mg	N0.HOG0002087	Protein ECERIFERUM 26-like	Eutrema_salsugineum	321.28	-0.0602402	0.753007	0.840711	no	1	no	no
fgenesh2_kg_4__308__AT2G23910_1	fgenesh2_kg.4__308__AT2G23910.1	N0.HOG0002114	Cinnamoyl-CoA reductase, putative	Arabidopsis_lyrata	930.211	0.0843959	0.741337	0.817204	no	1	no	no
AT2G23910	AT2G23910	N0.HOG0002114	Cinnamoyl-CoA reductase-like SNL6	Arabidopsis_thaliana	857.489	0.649375	0.147461	0.331505	no	1	no	no
GSBRNA2T00068268001	GSBRNA2T00068268001	N0.HOG0002114	Cinnamoyl-CoA reductase-like SNL6	Brassica_napus	121.689	-1.3555	3.02097e-13	4.51227e-12	yes	1	no	no
GSBRNA2T00045344001	GSBRNA2T00045344001	N0.HOG0002114	Cinnamoyl-CoA reductase, putative	Brassica_napus	109.805	-1.88018	2.32588e-20	5.01688e-19	yes	1	no	no
EUTSA_v10000263mg	EUTSA_v10000263mg	N0.HOG0002114	Cinnamoyl-CoA reductase, putative	Eutrema_salsugineum	96.8338	1.14029	0.00221194	0.00875195	yes	1	no	no
EUTSA_v10000623mg	EUTSA_v10000623mg	N0.HOG0002114	cinnamoyl-CoA reductase-like SNL6	Eutrema_salsugineum	0	NA	NA	NA	no	3.50866e-05	no	no
EUTSA_v10000650mg	EUTSA_v10000650mg	N0.HOG0002114	Cinnamoyl-CoA reductase-like SNL6	Eutrema_salsugineum	0	NA	NA	NA	no	0.148659	no	no
scaffold_600700_1	scaffold_600700.1	N0.HOG0002176	CBL-interacting serine/threonine-protein kinase 2	Arabidopsis_lyrata	93.0416	1.25723	9.59742e-05	0.000442965	yes	0.227779	no	no
AT5G07070	AT5G07070	N0.HOG0002176	CBL-interacting serine/threonine-protein kinase 2	Arabidopsis_thaliana	98.5403	0.506254	0.635634	0.768973	no	1	no	no
GSBRNA2T00136100001	GSBRNA2T00136100001	N0.HOG0002176	CBL-interacting serine/threonine-protein kinase 2	Brassica_napus	64.9697	-1.83765	2.83295e-12	3.96471e-11	yes	0.223174	no	no
GSBRNA2T00107132001	GSBRNA2T00107132001	N0.HOG0002176	CBL-interacting serine/threonine-protein kinase 2	Brassica_napus	67.6714	-2.14598	2.62043e-15	4.4109e-14	yes	1	no	no
EUTSA_v10013670mg	EUTSA_v10013670mg	N0.HOG0002176	CBL-interacting serine/threonine-protein kinase 2	Eutrema_salsugineum	155.693	0.596086	0.0300405	0.0753226	yes	1	no	no
EUTSA_v10013492mg	EUTSA_v10013492mg	N0.HOG0002176	CBL-interacting serine/threonine-protein kinase 2	Eutrema_salsugineum	564.031	0.347497	0.055327	0.122158	no	1	no	no
EUTSA_v10015596mg	EUTSA_v10015596mg	N0.HOG0002176	CBL-interacting serine/threonine-protein kinase 2	Eutrema_salsugineum	4.38468	0.319893	0.812906	0.882697	no	1	no	no
fgenesh2_kg_8__997__AT5G51130_1	fgenesh2_kg.8__997__AT5G51130.1	N0.HOG0002187	RNA methyltransferase	Arabidopsis_lyrata	90.2171	0.171273	0.663093	0.757827	no	NA	no	no
AT5G51130	AT5G51130	N0.HOG0002187	RNA methyltransferase	Arabidopsis_thaliana	98.3101	0.724887	0.101313	0.269839	no	NA	no	no
GSBRNA2T00090863001	GSBRNA2T00090863001	N0.HOG0002187	RNA methyltransferase	Brassica_napus	30.1657	0.131078	0.709166	0.847286	no	NA	no	no
GSBRNA2T00152968001	GSBRNA2T00152968001	N0.HOG0002187	RNA methyltransferase	Brassica_napus	6.99196	-0.024462	0.975519	0.987115	no	NA	no	no
GSBRNA2T00052674001	GSBRNA2T00052674001	N0.HOG0002187	RNA methyltransferase	Brassica_napus	8.72811	-0.843611	0.219007	0.41781	no	NA	no	no
GSBRNA2T00066692001	GSBRNA2T00066692001	N0.HOG0002187	RNA methyltransferase	Brassica_napus	5.99725	-1.52914	0.0847824	0.212229	no	NA	no	no
EUTSA_v10014188mg	EUTSA_v10014188mg	N0.HOG0002187	RNA methyltransferase	Eutrema_salsugineum	146.852	1.0363	4.91134e-05	0.000331671	yes	NA	no	no
EUTSA_v10006518mg	EUTSA_v10006518mg	N0.HOG0002187	RNA methyltransferase	Eutrema_salsugineum	0	NA	NA	NA	no	NA	no	no
EUTSA_v10026861mg	EUTSA_v10026861mg	N0.HOG0002187	RNA methyltransferase	Eutrema_salsugineum	0	NA	NA	NA	no	NA	no	no
EUTSA_v10027230mg	EUTSA_v10027230mg	N0.HOG0002187	RNA methyltransferase	Eutrema_salsugineum	0	NA	NA	NA	no	NA	no	no
EUTSA_v10027350mg	EUTSA_v10027350mg	N0.HOG0002187	RNA methyltransferase	Eutrema_salsugineum	0	NA	NA	NA	no	NA	no	no
EUTSA_v10027410mg	EUTSA_v10027410mg	N0.HOG0002187	RNA methyltransferase	Eutrema_salsugineum	0	NA	NA	NA	no	NA	no	no
scaffold_101957_1	scaffold_101957.1	N0.HOG0002248	Protein phosphatase 2C 7	Arabidopsis_lyrata	963.206	1.119	9.93461e-07	7.24555e-06	yes	1	no	no
Al_scaffold_0001_1819	Al_scaffold_0001_1819	N0.HOG0002248	Protein phosphatase 2C 7	Arabidopsis_lyrata	0	NA	NA	NA	no	0.110556	no	no
AT1G17550	AT1G17550	N0.HOG0002248	Protein phosphatase 2C 7	Arabidopsis_thaliana	1572.37	0.735126	0.0345971	0.150402	no	1	no	no
GSBRNA2T00034904001	GSBRNA2T00034904001	N0.HOG0002248	Protein phosphatase 2C 7	Brassica_napus	167.216	0.366783	0.0199075	0.0677452	yes	1	no	no
GSBRNA2T00089279001	GSBRNA2T00089279001	N0.HOG0002248	Protein phosphatase 2C 7	Brassica_napus	346.638	0.158921	0.146954	0.317626	no	1	no	no
EUTSA_v10007386mg	EUTSA_v10007386mg	N0.HOG0002248	Protein phosphatase 2C 7	Eutrema_salsugineum	1810.89	0.719873	1.34616e-07	1.7855e-06	yes	1	no	no
scaffold_7600002_1	scaffold_7600002.1	N0.HOG0002252	Proteasome subunit beta type-3-A	Arabidopsis_lyrata	104.055	0.750029	0.0371943	0.0789512	yes	0.0319908	no	no
Al_scaffold_0001_2266	Al_scaffold_0001_2266	N0.HOG0002252	Proteasome subunit beta type-3-A	Arabidopsis_lyrata	1664.81	-0.984403	4.75982e-11	7.55846e-10	yes	0.083302	no	no
AT1G21720	AT1G21720	N0.HOG0002252	Proteasome subunit beta type-3-A	Arabidopsis_thaliana	3637.6	-1.10365	0.058265	0.19958	no	1	no	no
GSBRNA2T00125483001	GSBRNA2T00125483001	N0.HOG0002252	Proteasome subunit beta type-3-A	Brassica_napus	27.0531	0.401504	0.297816	0.510537	no	1	no	no
GSBRNA2T00119267001	GSBRNA2T00119267001	N0.HOG0002252	Proteasome subunit beta type-3-A	Brassica_napus	123.328	0.27997	0.120506	0.275129	no	1	no	no
EUTSA_v10008793mg	EUTSA_v10008793mg	N0.HOG0002252	Proteasome subunit beta type-3-A	Eutrema_salsugineum	1870.59	-0.500168	0.000293075	0.00155832	yes	1	no	no
fgenesh2_kg_1__2387__AT1G21980_1	fgenesh2_kg.1__2387__AT1G21980.1	N0.HOG0002254	Phosphatidylinositol 4-phosphate 5-kinase 1	Arabidopsis_lyrata	823.136	0.849443	0.000639059	0.00239621	yes	NA	no	no
Al_scaffold_0001_2291	Al_scaffold_0001_2291	N0.HOG0002254	Phosphatidylinositol 4-phosphate 5-kinase 1	Arabidopsis_lyrata	78.8631	0.42268	0.178335	0.282532	no	NA	no	no
AT1G21980	AT1G21980	N0.HOG0002254	Phosphatidylinositol 4-phosphate 5-kinase 1	Arabidopsis_thaliana	672.042	0.927264	0.156971	0.343842	no	NA	no	no
GSBRNA2T00066657001	GSBRNA2T00066657001	N0.HOG0002254	Phosphatidylinositol 4-phosphate 5-kinase 1	Brassica_napus	218.305	0.169312	0.218212	0.417001	no	NA	no	no
GSBRNA2T00102754001	GSBRNA2T00102754001	N0.HOG0002254	Phosphatidylinositol 4-phosphate 5-kinase 1	Brassica_napus	146.505	0.0141355	0.930701	0.965864	no	NA	no	no
EUTSA_v10007966mg	EUTSA_v10007966mg	N0.HOG0002254	Phosphatidylinositol 4-phosphate 5-kinase 1	Eutrema_salsugineum	1024.58	0.297207	0.038205	0.0914258	yes	NA	no	no
fgenesh2_kg_6__735__AT5G07660_1	fgenesh2_kg.6__735__AT5G07660.1	N0.HOG0002267	Structural maintenance of chromosomes protein 6A	Arabidopsis_lyrata	345.822	1.54459	8.57659e-10	1.10953e-08	yes	NA	no	no
Al_scaffold_0001_4384	Al_scaffold_0001_4384	N0.HOG0002267	Structural maintenance of chromosomes protein 6A	Arabidopsis_lyrata	0	NA	NA	NA	no	NA	no	no
AT5G07660	AT5G07660	N0.HOG0002267	Structural maintenance of chromosomes protein 6A	Arabidopsis_thaliana	39.894	1.01739	0.327335	0.51822	no	NA	no	no
GSBRNA2T00071677001	GSBRNA2T00071677001	N0.HOG0002267	Structural maintenance of chromosomes protein 6A	Brassica_napus	12.4197	0.665786	0.232803	0.435674	no	NA	no	no
GSBRNA2T00078557001	GSBRNA2T00078557001	N0.HOG0002267	Structural maintenance of chromosomes protein 6A	Brassica_napus	0	NA	NA	NA	no	NA	no	no
EUTSA_v10012532mg	EUTSA_v10012532mg	N0.HOG0002267	Structural maintenance of chromosomes protein 6A	Eutrema_salsugineum	1418	2.46517	1.50612e-20	2.23141e-18	yes	NA	no	no
Al_scaffold_0002_1271	Al_scaffold_0002_1271	N0.HOG0002283	Proteasome subunit beta type-7-A	Arabidopsis_lyrata	0.111395	0.731358	0.857754	NA	no	1	no	no
scaffold_500645_1	scaffold_500645.1	N0.HOG0002283	Proteasome subunit beta type-7-B	Arabidopsis_lyrata	132.171	0.328139	0.232951	0.348619	no	0.00746938	no	no
scaffold_500692_1	scaffold_500692.1	N0.HOG0002283	Proteasome subunit beta type-7-A	Arabidopsis_lyrata	2482.62	-0.539867	0.000449226	0.00175327	yes	1	no	no
fgenesh2_kg_7__3358__AT5G40580_2	fgenesh2_kg.7__3358__AT5G40580.2	N0.HOG0002283	Proteasome subunit beta type-7-B	Arabidopsis_lyrata	1058.42	-0.76808	2.65232e-05	0.000140073	yes	1	no	no
Al_scaffold_0398_1	Al_scaffold_0398_1	N0.HOG0002283	Proteasome subunit beta type-7-A	Arabidopsis_lyrata	0	NA	NA	NA	no	1	no	no
fgenesh2_kg_2__899__AT3G27430_2	fgenesh2_kg.2__899__AT3G27430.2	N0.HOG0002283	Proteasome subunit beta type-7-A	Arabidopsis_lyrata	0	NA	NA	NA	no	1	no	no
AT5G40580	AT5G40580	N0.HOG0002283	Proteasome subunit beta type-7-B	Arabidopsis_thaliana	1510.52	-0.198078	0.397883	0.579059	no	1	no	no
AT3G27430	AT3G27430	N0.HOG0002283	Proteasome subunit beta type-7-A	Arabidopsis_thaliana	3030.37	-0.760744	0.0273302	0.131927	no	1	no	no
GSBRNA2T00056120001	GSBRNA2T00056120001	N0.HOG0002283	Proteasome subunit beta type-7-A	Brassica_napus	98.7953	0.0764237	0.721426	0.854506	no	1	no	no
EUTSA_v10027794mg	EUTSA_v10027794mg	N0.HOG0002283	Proteasome subunit beta type-7-B	Eutrema_salsugineum	3588.03	-0.195491	0.175388	0.299566	no	1	no	no
EUTSA_v10004761mg	EUTSA_v10004761mg	N0.HOG0002283	Proteasome subunit beta type-7-B	Eutrema_salsugineum	1221.92	-0.398338	0.00297538	0.0112151	yes	1	no	no
Al_scaffold_0002_2117	Al_scaffold_0002_2117	N0.HOG0002290	Cytosolic sulfotransferase 18	Arabidopsis_lyrata	7738.02	-1.6386	9.77959e-11	1.46821e-09	yes	NA	no	no
fgenesh1_pg_C_scaffold_2000378	fgenesh1_pg.C_scaffold_2000378	N0.HOG0002290	Cytosolic sulfotransferase 18	Arabidopsis_lyrata	0	NA	NA	NA	no	NA	no	no
AT1G74090	AT1G74090	N0.HOG0002290	Cytosolic sulfotransferase 18	Arabidopsis_thaliana	1197.49	-0.199383	0.467893	0.639692	no	NA	no	no
GSBRNA2T00103487001	GSBRNA2T00103487001	N0.HOG0002290	Cytosolic sulfotransferase 18	Brassica_napus	279.767	-1.21618	4.17558e-23	1.00142e-21	yes	NA	no	no
GSBRNA2T00102694001	GSBRNA2T00102694001	N0.HOG0002290	Cytosolic sulfotransferase 18	Brassica_napus	0.80535	-3.0752	0.176295	NA	no	NA	no	no
EUTSA_v10018813mg	EUTSA_v10018813mg	N0.HOG0002290	Cytosolic sulfotransferase 18	Eutrema_salsugineum	876.888	-0.827493	2.58482e-07	3.20221e-06	yes	NA	no	no
fgenesh2_kg_3__1255__AT3G12020_1	fgenesh2_kg.3__1255__AT3G12020.1	N0.HOG0002307	Kinesin-like protein KIN-7K, chloroplastic	Arabidopsis_lyrata	170.496	0.720191	0.111229	0.194236	no	NA	no	no
Al_scaffold_0003_1225	Al_scaffold_0003_1225	N0.HOG0002307	Kinesin-like protein KIN-7K, chloroplastic	Arabidopsis_lyrata	139.6	-0.892885	0.00770302	0.0207289	yes	NA	no	no
AT3G12020	AT3G12020	N0.HOG0002307	Kinesin-like protein KIN-7K, chloroplastic	Arabidopsis_thaliana	353.413	1.2359	0.0833095	0.242911	no	NA	no	no
GSBRNA2T00111144001	GSBRNA2T00111144001	N0.HOG0002307	Kinesin-like protein KIN-7K, chloroplastic	Brassica_napus	135.065	-0.40794	0.0152391	0.0543337	yes	NA	no	no
GSBRNA2T00000230001	GSBRNA2T00000230001	N0.HOG0002307	Kinesin-like protein KIN-7K, chloroplastic	Brassica_napus	35.7045	-0.516414	0.123659	0.280427	no	NA	no	no
EUTSA_v10019998mg	EUTSA_v10019998mg	N0.HOG0002307	Kinesin-like protein KIN-7K, chloroplastic	Eutrema_salsugineum	1632.62	0.188586	0.298317	0.442669	no	NA	no	no
scaffold_302961_1	scaffold_302961.1	N0.HOG0002309	F-box domain-containing protein	Arabidopsis_lyrata	116.361	-0.293593	0.357709	0.479178	no	1	no	no
Al_scaffold_0003_2659	Al_scaffold_0003_2659	N0.HOG0002309	F-box domain-containing protein	Arabidopsis_lyrata	2.91068	-5.09327	0.0340749	0.0735382	yes	1	no	no
fgenesh2_kg_3__2639__AT3G23950_1	fgenesh2_kg.3__2639__AT3G23950.1	N0.HOG0002309	F-box family protein	Arabidopsis_lyrata	0	NA	NA	NA	no	0.0206936	no	no
scaffold_500644_1	scaffold_500644.1	N0.HOG0002309	F-box domain-containing protein	Arabidopsis_lyrata	0	NA	NA	NA	no	1	no	no
AT3G23970	AT3G23970	N0.HOG0002309	F-box domain-containing protein	Arabidopsis_thaliana	0.124008	0.0971431	0.981007	NA	no	0.825481	no	no
AT3G23950	AT3G23950	N0.HOG0002309	F-box family protein	Arabidopsis_thaliana	0	NA	NA	NA	no	0	no	no
GSBRNA2T00052200001	GSBRNA2T00052200001	N0.HOG0002309	F-box domain-containing protein	Brassica_napus	62.7451	1.68065	8.43282e-10	9.84832e-09	yes	0.271439	no	no
GSBRNA2T00128307001	GSBRNA2T00128307001	N0.HOG0002309	F-box domain-containing protein	Brassica_napus	32.3321	0.371803	0.274514	0.485158	no	1	no	no
EUTSA_v10023870mg	EUTSA_v10023870mg	N0.HOG0002309	F-box domain-containing protein	Eutrema_salsugineum	0	NA	NA	NA	no	NA	no	no
EUTSA_v10024137mg	EUTSA_v10024137mg	N0.HOG0002309	F-box domain-containing protein	Eutrema_salsugineum	0	NA	NA	NA	no	NA	no	no
EUTSA_v10029227mg	EUTSA_v10029227mg	N0.HOG0002309	F-box domain-containing protein	Eutrema_salsugineum	0	NA	NA	NA	no	0.827236	no	no
fgenesh1_pm_C_scaffold_1002049	fgenesh1_pm.C_scaffold_1002049	N0.HOG0002320	DNA topoisomerase 2	Arabidopsis_lyrata	1.1179	3.48765	0.369185	0.491106	no	NA	no	no
fgenesh1_pm_C_scaffold_7001328	fgenesh1_pm.C_scaffold_7001328	N0.HOG0002320	DNA topoisomerase 2	Arabidopsis_lyrata	10.1683	2.26566	0.012549	0.0314166	yes	NA	no	no
Al_scaffold_0003_830	Al_scaffold_0003_830	N0.HOG0002320	DNA topoisomerase 2	Arabidopsis_lyrata	317.209	1.21631	0.00010612	0.000484948	yes	NA	no	no
scaffold_302902_1	scaffold_302902.1	N0.HOG0002320	DNA topoisomerase 2	Arabidopsis_lyrata	204.465	-0.775958	0.0837134	0.153862	no	NA	no	no
Al_scaffold_0006_3380	Al_scaffold_0006_3380	N0.HOG0002320	DNA topoisomerase 2	Arabidopsis_lyrata	0	NA	NA	NA	no	NA	no	no
scaffold_300938_1	scaffold_300938.1	N0.HOG0002320	DNA topoisomerase 2	Arabidopsis_lyrata	0	NA	NA	NA	no	NA	no	no
scaffold_800118_1	scaffold_800118.1	N0.HOG0002320	DNA topoisomerase 2	Arabidopsis_lyrata	0	NA	NA	NA	no	NA	no	no
AT3G23890	AT3G23890	N0.HOG0002320	DNA topoisomerase 2	Arabidopsis_thaliana	330.659	1.22522	0.0859307	0.246981	no	NA	no	no
GSBRNA2T00058149001	GSBRNA2T00058149001	N0.HOG0002320	DNA topoisomerase 2	Brassica_napus	11.694	-2.35614	0.000511478	0.00281039	yes	NA	no	no
GSBRNA2T00123127001	GSBRNA2T00123127001	N0.HOG0002320	DNA topoisomerase 2	Brassica_napus	43.387	-2.76725	2.65899e-13	3.98649e-12	yes	NA	no	no
EUTSA_v10024219mg	EUTSA_v10024219mg	N0.HOG0002320	DNA topoisomerase 2	Eutrema_salsugineum	1090.88	0.27488	0.223919	0.359111	no	NA	no	no
fgenesh2_kg_5__2066__AT3G56340_1	fgenesh2_kg.5__2066__AT3G56340.1	N0.HOG0002338	40S ribosomal protein S26-3	Arabidopsis_lyrata	2990.1	-1.46544	5.2908e-20	2.88311e-18	yes	1	no	no
AT3G56340	AT3G56340	N0.HOG0002338	40S ribosomal protein S26-3	Arabidopsis_thaliana	3792.11	-0.982824	0.00105654	0.0165394	yes	1	no	no
GSBRNA2T00037097001	GSBRNA2T00037097001	N0.HOG0002338	40S ribosomal protein S26-3	Brassica_napus	0.337417	0.114185	0.973204	NA	no	0.00942056	no	no
EUTSA_v10017412mg	EUTSA_v10017412mg	N0.HOG0002338	40S ribosomal protein S26-1	Eutrema_salsugineum	1582.59	-0.496707	0.000102379	0.000628264	yes	1	no	no
EUTSA_v10006245mg	EUTSA_v10006245mg	N0.HOG0002338	40S ribosomal protein S26-3	Eutrema_salsugineum	4231.92	-1.0486	1.17351e-15	7.91264e-14	yes	1	no	no
Al_scaffold_0004_711	Al_scaffold_0004_711	N0.HOG0002346	3-hydroxyisobutyryl-CoA hydrolase-like protein 3, mitochondrial	Arabidopsis_lyrata	0.312656	1.63936	0.68482	NA	no	NA	no	no
scaffold_302986_1	scaffold_302986.1	N0.HOG0002346	3-hydroxyisobutyryl-CoA hydrolase-like protein 4, mitochondrial	Arabidopsis_lyrata	311.381	0.467026	0.0412682	0.0861493	yes	NA	no	no
AT3G24360	AT3G24360	N0.HOG0002346	3-hydroxyisobutyryl-CoA hydrolase-like protein 4, mitochondrial	Arabidopsis_thaliana	49.6179	1.84234	0.0115363	0.0800931	yes	NA	no	no
GSBRNA2T00154899001	GSBRNA2T00154899001	N0.HOG0002346	3-hydroxyisobutyryl-CoA hydrolase-like protein 3, mitochondrial	Brassica_napus	17.9452	0.689363	0.14099	0.307826	no	NA	no	no
GSBRNA2T00158307001	GSBRNA2T00158307001	N0.HOG0002346	3-hydroxyisobutyryl-CoA hydrolase-like protein 3, mitochondrial	Brassica_napus	156.929	0.0663514	0.682896	0.830224	no	NA	no	no
EUTSA_v10002535mg	EUTSA_v10002535mg	N0.HOG0002346	3-hydroxyisobutyryl-CoA hydrolase-like protein 3, mitochondrial	Eutrema_salsugineum	931.788	0.165651	0.238844	0.376048	no	NA	no	no
fgenesh2_kg_6__1058__AT5G10930_1	fgenesh2_kg.6__1058__AT5G10930.1	N0.HOG0002361	CBL-interacting serine/threonine-protein kinase 5	Arabidopsis_lyrata	1430.79	1.57947	2.0469e-16	7.33235e-15	yes	NA	no	no
Al_scaffold_0005_404	Al_scaffold_0005_404	N0.HOG0002361	CBL-interacting serine/threonine-protein kinase 5	Arabidopsis_lyrata	0	NA	NA	NA	no	NA	no	no
AT5G10930	AT5G10930	N0.HOG0002361	CBL-interacting serine/threonine-protein kinase 5	Arabidopsis_thaliana	842.493	-0.271728	0.702988	0.815591	no	NA	no	no
GSBRNA2T00135850001	GSBRNA2T00135850001	N0.HOG0002361	CBL-interacting serine/threonine-protein kinase 5	Brassica_napus	48.9345	4.61356	1.04899e-21	2.38493e-20	yes	NA	no	no
GSBRNA2T00104043001	GSBRNA2T00104043001	N0.HOG0002361	CBL-interacting serine/threonine-protein kinase 5	Brassica_napus	363.058	2.72557	8.14245e-106	8.16463e-104	yes	NA	no	no
EUTSA_v10015960mg	EUTSA_v10015960mg	N0.HOG0002361	CBL-interacting serine/threonine-protein kinase 5	Eutrema_salsugineum	40.1471	0.00097546	0.998224	0.999032	no	NA	no	no
fgenesh2_kg_6__822__AT5G08500_1	fgenesh2_kg.6__822__AT5G08500.1	N0.HOG0002373	Cleft lip and palate transmembrane protein 1 homolog	Arabidopsis_lyrata	372.862	0.950775	2.54934e-05	0.000135284	yes	NA	no	no
scaffold_600881_1	scaffold_600881.1	N0.HOG0002373	Cleft lip and palate transmembrane protein 1 homolog	Arabidopsis_lyrata	533.27	0.532819	0.0294626	0.0651812	yes	NA	no	no
Al_scaffold_0006_780	Al_scaffold_0006_780	N0.HOG0002373	Katanin p80 WD40 repeat-containing subunit B1	Arabidopsis_lyrata	2098.92	0.283795	0.0918967	0.166153	no	NA	no	no
scaffold_600884_1	scaffold_600884.1	N0.HOG0002373	Cleft lip and palate transmembrane protein 1 homolog	Arabidopsis_lyrata	6913.92	-0.235319	0.206763	0.3177	no	NA	no	no
AT5G08500	AT5G08500	N0.HOG0002373	Cleft lip and palate transmembrane protein 1 homolog	Arabidopsis_thaliana	614.291	0.843127	0.0635962	0.20987	no	NA	no	no
GSBRNA2T00136028001	GSBRNA2T00136028001	N0.HOG0002373	Cleft lip and palate transmembrane protein 1 homolog	Brassica_napus	73.2704	0.909063	7.22328e-05	0.00046664	yes	NA	no	no
EUTSA_v10013045mg	EUTSA_v10013045mg	N0.HOG0002373	Cleft lip and palate transmembrane protein 1 homolog	Eutrema_salsugineum	587.887	0.437534	0.00584277	0.0196829	yes	NA	no	no
Al_scaffold_0008_290	Al_scaffold_0008_290	N0.HOG0002384	DUF4220 domain-containing protein	Arabidopsis_lyrata	1.90083	4.25061	0.0708415	0.134428	no	NA	no	no
Al_scaffold_0008_555	Al_scaffold_0008_555	N0.HOG0002384	DUF4220 domain-containing protein	Arabidopsis_lyrata	1.44967	3.86504	0.129419	0.219251	no	NA	no	no
fgenesh2_kg_8__246__AT5G45530_1	fgenesh2_kg.8__246__AT5G45530.1	N0.HOG0002384	DUF4220 domain-containing protein	Arabidopsis_lyrata	21.0911	2.30241	0.000887349	0.00318555	yes	NA	no	no
Al_scaffold_0007_2248	Al_scaffold_0007_2248	N0.HOG0002384	DUF4220 domain-containing protein	Arabidopsis_lyrata	7.00857	1.84276	0.144255	0.239132	no	NA	no	no
fgenesh1_pg_C_scaffold_8000253	fgenesh1_pg.C_scaffold_8000253	N0.HOG0002384	DUF4220 domain-containing protein	Arabidopsis_lyrata	162.45	0.424021	0.140633	0.234286	no	NA	no	no
AT5G45530	AT5G45530	N0.HOG0002384	DUF4220 domain-containing protein	Arabidopsis_thaliana	40.5043	1.01974	0.24239	0.436741	no	NA	no	no
AT4G19090	AT4G19090	N0.HOG0002384	DUF4220 domain-containing protein	Arabidopsis_thaliana	21.3549	0.627692	0.466082	0.638081	no	NA	no	no
GSBRNA2T00067893001	GSBRNA2T00067893001	N0.HOG0002384	DUF4220 domain-containing protein	Brassica_napus	22.8852	-1.14168	0.010775	0.0408041	yes	NA	no	no
GSBRNA2T00067029001	GSBRNA2T00067029001	N0.HOG0002384	DUF4220 domain-containing protein	Brassica_napus	33.5798	-1.15947	0.00152731	0.00749683	yes	NA	no	no
EUTSA_v10025163mg	EUTSA_v10025163mg	N0.HOG0002384	DUF4220 domain-containing protein	Eutrema_salsugineum	49.9761	0.329667	0.451664	0.596314	no	NA	no	no
EUTSA_v10001216mg	EUTSA_v10001216mg	N0.HOG0002384	DUF4220 domain-containing protein	Eutrema_salsugineum	137.436	0.121922	0.639489	0.756515	no	NA	no	no
Al_scaffold_0007_3453	Al_scaffold_0007_3453	N0.HOG0002396	AB hydrolase-1 domain-containing protein	Arabidopsis_lyrata	1262.53	-0.519862	0.00482833	0.0138875	yes	NA	no	no
fgenesh1_pg_C_scaffold_9000037	fgenesh1_pg.C_scaffold_9000037	N0.HOG0002396	AB hydrolase-1 domain-containing protein	Arabidopsis_lyrata	0	NA	NA	NA	no	NA	no	no
AT5G41900	AT5G41900	N0.HOG0002396	AB hydrolase-1 domain-containing protein	Arabidopsis_thaliana	281.125	-1.39633	4.06146e-05	0.00136791	yes	NA	no	no
GSBRNA2T00071411001	GSBRNA2T00071411001	N0.HOG0002396	AB hydrolase-1 domain-containing protein	Brassica_napus	12.3554	0.277329	0.635068	0.799354	no	NA	no	no
GSBRNA2T00098638001	GSBRNA2T00098638001	N0.HOG0002396	AB hydrolase-1 domain-containing protein	Brassica_napus	41.5256	-0.165101	0.602109	0.777522	no	NA	no	no
EUTSA_v10027739mg	EUTSA_v10027739mg	N0.HOG0002396	AB hydrolase-1 domain-containing protein	Eutrema_salsugineum	824.83	0.347275	0.0316415	0.0784964	yes	NA	no	no
fgenesh2_kg_1__4038__AT1G64670_1	fgenesh2_kg.1__4038__AT1G64670.1	N0.HOG0002397	AB hydrolase-1 domain-containing protein	Arabidopsis_lyrata	182.922	-1.44812	8.33317e-08	7.6132e-07	yes	NA	no	no
fgenesh1_pg_C_scaffold_2000010	fgenesh1_pg.C_scaffold_2000010	N0.HOG0002397	AB hydrolase-1 domain-containing protein	Arabidopsis_lyrata	20.7492	-3.19352	0.00315756	0.00963743	yes	NA	no	no
AT1G64670	AT1G64670	N0.HOG0002397	AB hydrolase-1 domain-containing protein	Arabidopsis_thaliana	269.731	-0.703452	0.00218863	0.0274392	yes	NA	no	no
GSBRNA2T00011666001	GSBRNA2T00011666001	N0.HOG0002397	AB hydrolase-1 domain-containing protein	Brassica_napus	8.07134	-0.801071	0.262526	0.471462	no	NA	no	no
EUTSA_v10023434mg	EUTSA_v10023434mg	N0.HOG0002397	AB hydrolase-1 domain-containing protein	Eutrema_salsugineum	368.285	-0.325273	0.0765738	0.157896	no	NA	no	no
Al_scaffold_0007_3534	Al_scaffold_0007_3534	N0.HOG0002398	GLABROUS1 enhancer-binding protein-like 3	Arabidopsis_lyrata	36.9332	0.954521	0.0451006	0.0925906	yes	0.000345964	no	no		Problem			MSA very fragmented!		Has “regulation of DNA-templated transcription” (GO:0006355) annotated
scaffold_703846_1	scaffold_703846.1	N0.HOG0002398	GLABROUS1 enhancer-binding protein-like 3	Arabidopsis_lyrata	23.3743	0.171314	0.795205	0.857039	no	1	no	no
Al_scaffold_0007_3533	Al_scaffold_0007_3533	N0.HOG0002398	GLABROUS1 enhancer-binding protein-like 3	Arabidopsis_lyrata	43.2076	0.0382019	0.949596	0.966272	no	0.000827642	no	no
Al_scaffold_0007_3535	Al_scaffold_0007_3535	N0.HOG0002398	GLABROUS1 enhancer-binding protein-like 3	Arabidopsis_lyrata	5.26045	0.00329102	0.998198	0.998917	no	0.207717	no	no
Al_scaffold_0007_3498	Al_scaffold_0007_3498	N0.HOG0002398	GLABROUS1 enhancer-binding protein	Arabidopsis_lyrata	0.716022	-3.0758	0.416536	NA	no	1	no	no
AT2G36340	AT2G36340	N0.HOG0002398	GLABROUS1 enhancer-binding protein-like 3	Arabidopsis_thaliana	147.356	0.883654	0.0336648	0.148597	no	0.286348	no	no
AT5G41530	AT5G41530	N0.HOG0002398	GLABROUS1 enhancer-binding protein	Arabidopsis_thaliana	0	NA	NA	NA	no	1	no	no
GSBRNA2T00105653001	GSBRNA2T00105653001	N0.HOG0002398	GLABROUS1 enhancer-binding protein-like 3	Brassica_napus	3.09252	-1.78801	0.139264	0.305126	no	1	no	no
GSBRNA2T00049914001	GSBRNA2T00049914001	N0.HOG0002398	GLABROUS1 enhancer-binding protein-like 3	Brassica_napus	0	NA	NA	NA	no	1	no	no
GSBRNA2T00098212001	GSBRNA2T00098212001	N0.HOG0002398	GLABROUS1 enhancer-binding protein-like 3	Brassica_napus	0	NA	NA	NA	no	1	no	no
EUTSA_v10016755mg	EUTSA_v10016755mg	N0.HOG0002398	GLABROUS1 enhancer-binding protein-like 3	Eutrema_salsugineum	3421.32	0.911915	9.27046e-09	1.60622e-07	yes	1	no	no
scaffold_802425_1	scaffold_802425.1	N0.HOG0002410	Myb-like HTH transcriptional regulator family protein	Arabidopsis_lyrata	0.3194	1.67821	0.677561	NA	no	NA	no	no
fgenesh1_pg_C_scaffold_8001838	fgenesh1_pg.C_scaffold_8001838	N0.HOG0002410	Myb-like HTH transcriptional regulator family protein	Arabidopsis_lyrata	0.222791	1.3162	0.745757	NA	no	NA	no	no
Al_scaffold_0008_2302	Al_scaffold_0008_2302	N0.HOG0002410	Telomeric repeat-binding factor like	Arabidopsis_lyrata	271.112	0.831293	0.000234846	0.000987107	yes	NA	no	no
fgenesh2_kg_1__1721__AT1G15720_1	fgenesh2_kg.1__1721__AT1G15720.1	N0.HOG0002410	Telomeric repeat-binding factor like	Arabidopsis_lyrata	50.803	-0.17048	0.756341	0.829194	no	NA	no	no
scaffold_802289_1	scaffold_802289.1	N0.HOG0002410	RRM domain-containing protein	Arabidopsis_lyrata	84.6126	-3.12076	1.73831e-18	7.99468e-17	yes	NA	no	no
AT5G58340	AT5G58340	N0.HOG0002410	Telomeric repeat-binding factor like	Arabidopsis_thaliana	105.35	1.27497	0.00261448	0.0308613	yes	NA	no	no
AT1G15720	AT1G15720	N0.HOG0002410	Telomeric repeat-binding factor like	Arabidopsis_thaliana	47.4349	0.625445	0.215918	0.409352	no	NA	no	no
GSBRNA2T00077409001	GSBRNA2T00077409001	N0.HOG0002410	Telomeric repeat-binding factor like	Brassica_napus	9.06843	0.76158	0.30276	0.51607	no	NA	no	no
GSBRNA2T00053210001	GSBRNA2T00053210001	N0.HOG0002410	Telomeric repeat-binding factor like	Brassica_napus	14.7876	0.512994	0.316941	0.53099	no	NA	no	no
EUTSA_v10013531mg	EUTSA_v10013531mg	N0.HOG0002410	Telomeric repeat-binding factor like	Eutrema_salsugineum	473.544	0.60958	0.000435875	0.00219057	yes	NA	no	no
EUTSA_v10022421mg	EUTSA_v10022421mg	N0.HOG0002410	Telomeric repeat-binding factor like	Eutrema_salsugineum	110.601	0.00800619	0.978846	0.987687	no	NA	no	no
fgenesh2_kg_1__1511__AT1G13960_1	fgenesh2_kg.1__1511__AT1G13960.1	N0.HOG0002421	WRKY transcription factor WRKY24	Arabidopsis_lyrata	415.535	1.31007	1.84515e-09	2.25329e-08	yes	1	no	no
Al_scaffold_0008_813	Al_scaffold_0008_813	N0.HOG0002421	WRKY transcription factor	Arabidopsis_lyrata	0	NA	NA	NA	no	0.0249249	no	no
AT1G13960	AT1G13960	N0.HOG0002421	WRKY transcription factor WRKY24	Arabidopsis_thaliana	545.707	0.304268	0.21895	0.412286	no	1	no	no
GSBRNA2T00105528001	GSBRNA2T00105528001	N0.HOG0002421	WRKY transcription factor WRKY24	Brassica_napus	8.18658	0.887031	0.232687	0.435501	no	1	no	no
GSBRNA2T00062034001	GSBRNA2T00062034001	N0.HOG0002421	WRKY transcription factor WRKY24	Brassica_napus	85.2404	0.350068	0.103935	0.246561	no	1	no	no
EUTSA_v10007428mg	EUTSA_v10007428mg	N0.HOG0002421	WRKY transcription factor WRKY24	Eutrema_salsugineum	765.575	-0.107334	0.475003	0.617765	no	0.0473426	no	no
Al_scaffold_0734_1	Al_scaffold_0734_1	N0.HOG0002431	Chaperone protein dnaJ 10	Arabidopsis_lyrata	585.321	0.804629	0.00161238	0.0053781	yes	NA	no	no
fgenesh2_kg_7__119__AT4G39150_1	fgenesh2_kg.7__119__AT4G39150.1	N0.HOG0002431	Chaperone protein dnaJ 10	Arabidopsis_lyrata	675.515	0.797932	7.891e-05	0.000372161	yes	NA	no	no
AT4G39150	AT4G39150	N0.HOG0002431	Chaperone protein dnaJ 10	Arabidopsis_thaliana	1337.99	0.285014	0.496491	0.661939	no	NA	no	no
GSBRNA2T00073958001	GSBRNA2T00073958001	N0.HOG0002431	Chaperone protein dnaJ 10	Brassica_napus	609.695	-0.0388043	0.646485	0.807233	no	NA	no	no
GSBRNA2T00075118001	GSBRNA2T00075118001	N0.HOG0002431	Chaperone protein dnaJ 10	Brassica_napus	3.95612	-1.15552	0.270445	0.480715	no	NA	no	no
EUTSA_v10025633mg	EUTSA_v10025633mg	N0.HOG0002431	Chaperone protein dnaJ 10	Eutrema_salsugineum	1314.42	0.276717	0.0824877	0.167459	no	NA	no	no
fgenesh2_kg_1__3422__AT1G32850_1	fgenesh2_kg.1__3422__AT1G32850.1	N0.HOG0002439	Ubiquitin carboxyl-terminal hydrolase 9	Arabidopsis_lyrata	312.542	1.1926	4.2175e-06	2.69558e-05	yes	NA	no	no
fgenesh1_pg_C_scaffold_1002869	fgenesh1_pg.C_scaffold_1002869	N0.HOG0002439	Ubiquitin carboxyl-terminal hydrolase 9	Arabidopsis_lyrata	0	NA	NA	NA	no	NA	no	no
AT1G32850	AT1G32850	N0.HOG0002439	Ubiquitin carboxyl-terminal hydrolase 9	Arabidopsis_thaliana	0.637626	-0.23872	0.951457	NA	no	NA	no	no
GSBRNA2T00111382001	GSBRNA2T00111382001	N0.HOG0002439	Ubiquitin carboxyl-terminal hydrolase 9	Brassica_napus	171.077	0.549012	0.0015934	0.00778502	yes	NA	no	no
GSBRNA2T00156591001	GSBRNA2T00156591001	N0.HOG0002439	Ubiquitin carboxyl-terminal hydrolase 9	Brassica_napus	147.224	0.500655	0.00302241	0.0137009	yes	NA	no	no
EUTSA_v10006750mg	EUTSA_v10006750mg	N0.HOG0002439	Ubiquitin carboxyl-terminal hydrolase 9	Eutrema_salsugineum	1086.68	0.51118	0.000119643	0.000719408	yes	NA	no	no
fgenesh1_pg_C_scaffold_1003321	fgenesh1_pg.C_scaffold_1003321	N0.HOG0002441	Nucleolar pre-ribosomal-associated protein 1	Arabidopsis_lyrata	473.575	1.57494	8.09169e-13	1.71522e-11	yes	NA	no	no
fgenesh1_pm_C_scaffold_1002887	fgenesh1_pm.C_scaffold_1002887	N0.HOG0002441	Nucleolar pre-ribosomal-associated protein 1	Arabidopsis_lyrata	558.319	1.27317	1.92141e-05	0.000105225	yes	NA	no	no
fgenesh1_pg_C_scaffold_7001270	fgenesh1_pg.C_scaffold_7001270	N0.HOG0002441	Nucleolar pre-ribosomal-associated protein	Arabidopsis_lyrata	71.1874	0.573909	0.366607	0.488576	no	NA	no	no
fgenesh1_pg_C_scaffold_1048000001	fgenesh1_pg.C_scaffold_1048000001	N0.HOG0002441	Nucleolar pre-ribosomal-associated protein	Arabidopsis_lyrata	0	NA	NA	NA	no	NA	no	no
scaffold_201556_1	scaffold_201556.1	N0.HOG0002441	Npa1 domain-containing protein	Arabidopsis_lyrata	0	NA	NA	NA	no	NA	no	no
AT4G27010	AT4G27010	N0.HOG0002441	Nucleolar pre-ribosomal-associated protein	Arabidopsis_thaliana	197.998	1.07573	0.148312	0.332608	no	NA	no	no
AT1G72270	AT1G72270	N0.HOG0002441	Nucleolar pre-ribosomal-associated protein	Arabidopsis_thaliana	6.94684	-0.182659	0.842165	0.906781	no	NA	no	no
GSBRNA2T00149500001	GSBRNA2T00149500001	N0.HOG0002441	Nucleolar pre-ribosomal-associated protein	Brassica_napus	23.8148	-0.946385	0.0277974	0.088845	yes	NA	no	no
GSBRNA2T00042200001	GSBRNA2T00042200001	N0.HOG0002441	Nucleolar pre-ribosomal-associated protein	Brassica_napus	14.8227	-1.04027	0.063522	0.170253	no	NA	no	no
EUTSA_v10024185mg	EUTSA_v10024185mg	N0.HOG0002441	Nucleolar pre-ribosomal-associated protein 1	Eutrema_salsugineum	1338.75	0.82969	8.97645e-05	0.000561476	yes	NA	no	no
EUTSA_v10009735mg	EUTSA_v10009735mg	N0.HOG0002441	Nucleolar pre-ribosomal-associated protein 1	Eutrema_salsugineum	0	NA	NA	NA	no	NA	no	no
fgenesh2_kg_1__213__AT1G02890_1	fgenesh2_kg.1__213__AT1G02890.1	N0.HOG0002442	AAA domain-containing protein	Arabidopsis_lyrata	1346.19	1.01373	0.00226207	0.00720908	yes	NA	no	no
fgenesh1_pg_C_scaffold_1003632	fgenesh1_pg.C_scaffold_1003632	N0.HOG0002442	AAA domain-containing protein	Arabidopsis_lyrata	818.566	0.677591	0.00296509	0.00911477	yes	NA	no	no
AT1G02890	AT1G02890	N0.HOG0002442	AAA domain-containing protein	Arabidopsis_thaliana	997.856	0.681849	0.116618	0.292153	no	NA	no	no
GSBRNA2T00150417001	GSBRNA2T00150417001	N0.HOG0002442	AAA domain-containing protein	Brassica_napus	133.559	-0.0578944	0.732544	0.861045	no	NA	no	no
GSBRNA2T00002650001	GSBRNA2T00002650001	N0.HOG0002442	AAA domain-containing protein	Brassica_napus	166.205	-0.309314	0.0567708	0.156142	no	NA	no	no
EUTSA_v10006579mg	EUTSA_v10006579mg	N0.HOG0002442	AAA domain-containing protein	Eutrema_salsugineum	3517.81	-0.015666	0.88698	0.930473	no	NA	no	no
fgenesh1_pg_C_scaffold_2000426	fgenesh1_pg.C_scaffold_2000426	N0.HOG0002447	Dynamin-related protein 4C	Arabidopsis_lyrata	76.858	1.24126	0.0153697	0.0373139	yes	NA	candidate_gene_set	no
fgenesh1_pg_C_scaffold_2000421	fgenesh1_pg.C_scaffold_2000421	N0.HOG0002447	Dynamin-related protein 4C	Arabidopsis_lyrata	317.725	0.993854	2.54056e-05	0.000134849	yes	NA	candidate_gene_set	no
fgenesh1_pg_C_scaffold_2000422	fgenesh1_pg.C_scaffold_2000422	N0.HOG0002447	Dynamin-related protein 4C	Arabidopsis_lyrata	60.7861	0.359287	0.368852	0.490776	no	NA	candidate_gene_set	no
fgenesh2_kg_2__411__AT1G60500_1	fgenesh2_kg.2__411__AT1G60500.1	N0.HOG0002447	Dynamin-related protein 4C	Arabidopsis_lyrata	0	NA	NA	NA	no	NA	candidate_gene_set	no
scaffold_200568_1	scaffold_200568.1	N0.HOG0002447	Dynamin-related protein 4C	Arabidopsis_lyrata	0	NA	NA	NA	no	NA	candidate_gene_set	no
AT1G60500	AT1G60500	N0.HOG0002447	Dynamin-related protein 4C	Arabidopsis_thaliana	55.9463	1.20835	0.0418324	0.165756	no	NA	candidate_gene_set	no
GSBRNA2T00008460001	GSBRNA2T00008460001	N0.HOG0002447	Dynamin-related protein 4C	Brassica_napus	0.501522	-0.79535	0.787135	NA	no	NA	candidate_gene_set	no
EUTSA_v10024158mg	EUTSA_v10024158mg	N0.HOG0002447	Dynamin-related protein 4C	Eutrema_salsugineum	322.038	0.170038	0.398834	0.544999	no	NA	candidate_gene_set	no
EUTSA_v10024169mg	EUTSA_v10024169mg	N0.HOG0002447	Dynamin-related protein 4C	Eutrema_salsugineum	255.33	0.109288	0.598337	0.724639	no	NA	candidate_gene_set	no
EUTSA_v10023925mg	EUTSA_v10023925mg	N0.HOG0002447	Dynamin-related protein 4C	Eutrema_salsugineum	390.374	-0.00455195	0.978277	0.987253	no	NA	candidate_gene_set	no
EUTSA_v10023322mg	EUTSA_v10023322mg	N0.HOG0002447	Dynamin-related protein 4C	Eutrema_salsugineum	163.431	-0.0661928	0.765179	0.84964	no	NA	candidate_gene_set	no
fgenesh1_pg_C_scaffold_3001594	fgenesh1_pg.C_scaffold_3001594	N0.HOG0002450	Carboxyl-terminal peptidase	Arabidopsis_lyrata	0.111395	0.731358	0.857754	NA	no	0.207095	no	no
fgenesh2_kg_6__1859__AT5G18460_1	fgenesh2_kg.6__1859__AT5G18460.1	N0.HOG0002450	Carboxyl-terminal peptidase	Arabidopsis_lyrata	372.675	-0.952554	3.14433e-05	0.000163331	yes	1	no	no
scaffold_300455_1	scaffold_300455.1	N0.HOG0002450	Carboxyl-terminal peptidase	Arabidopsis_lyrata	3.56079	-5.38497	0.00480848	0.0138356	yes	0.773284	no	no
scaffold_801651_1	scaffold_801651.1	N0.HOG0002450	DUF239 domain-containing protein/DUF4409 domain-containing protein	Arabidopsis_lyrata	0	NA	NA	NA	no	0.342206	no	no
AT5G18460	AT5G18460	N0.HOG0002450	Carboxyl-terminal peptidase	Arabidopsis_thaliana	671.04	-0.390865	0.0724939	0.22472	no	1	no	no
GSBRNA2T00032604001	GSBRNA2T00032604001	N0.HOG0002450	Carboxyl-terminal peptidase	Brassica_napus	33.5081	-0.286375	0.390583	0.604334	no	1	no	no
EUTSA_v10013595mg	EUTSA_v10013595mg	N0.HOG0002450	Carboxyl-terminal peptidase	Eutrema_salsugineum	877.844	-0.395519	0.00860859	0.0271013	yes	1	no	no
fgenesh2_kg_3__2192__AT3G19740_1	fgenesh2_kg.3__2192__AT3G19740.1	N0.HOG0002453	AAA domain-containing protein	Arabidopsis_lyrata	599.029	0.870755	0.0106044	0.0272436	yes	NA	no	no
fgenesh1_pg_C_scaffold_3001892	fgenesh1_pg.C_scaffold_3001892	N0.HOG0002453	AAA domain-containing protein	Arabidopsis_lyrata	126.404	0.464559	0.0766814	0.143309	no	NA	no	no
AT3G19740	AT3G19740	N0.HOG0002453	AAA domain-containing protein	Arabidopsis_thaliana	482.888	0.701549	0.103255	0.272737	no	NA	no	no
GSBRNA2T00074416001	GSBRNA2T00074416001	N0.HOG0002453	AAA domain-containing protein	Brassica_napus	46.0158	0.516497	0.0788213	0.200977	no	NA	no	no
GSBRNA2T00054316001	GSBRNA2T00054316001	N0.HOG0002453	AAA domain-containing protein	Brassica_napus	232.791	-0.186245	0.224211	0.424594	no	NA	no	no
EUTSA_v10019988mg	EUTSA_v10019988mg	N0.HOG0002453	AAA domain-containing protein	Eutrema_salsugineum	1615.21	0.394185	0.0106511	0.0322628	yes	NA	no	no
fgenesh2_kg_5__2459__AT3G59990_3	fgenesh2_kg.5__2459__AT3G59990.3	N0.HOG0002461	Methionine aminopeptidase 2B	Arabidopsis_lyrata	1511.46	0.562371	0.00161608	0.00538882	yes	1	no	no
scaffold_105621_1	scaffold_105621.1	N0.HOG0002461	Methionine aminopeptidase 2B	Arabidopsis_lyrata	130.265	-0.122032	0.677585	0.768876	no	9.45886e-05	no	no
AT3G59990	AT3G59990	N0.HOG0002461	Methionine aminopeptidase 2B	Arabidopsis_thaliana	1551.39	0.416044	0.264301	0.459715	no	1	no	no
GSBRNA2T00105987001	GSBRNA2T00105987001	N0.HOG0002461	Methionine aminopeptidase 2B	Brassica_napus	188.569	0.310951	0.0331987	0.102649	no	0.644065	no	no
GSBRNA2T00072600001	GSBRNA2T00072600001	N0.HOG0002461	Methionine aminopeptidase 2B	Brassica_napus	85.5555	0.261224	0.211606	0.408677	no	1	no	no
EUTSA_v10005983mg	EUTSA_v10005983mg	N0.HOG0002461	Methionine aminopeptidase 2B	Eutrema_salsugineum	2781.64	0.495256	4.85164e-05	0.000328455	yes	1	no	no
fgenesh1_pg_C_scaffold_4002569	fgenesh1_pg.C_scaffold_4002569	N0.HOG0002462	Methionine aminopeptidase 2A	Arabidopsis_lyrata	177.679	1.14576	3.22427e-05	0.000166883	yes	1	no	no
fgenesh2_kg_4__2601__AT2G44180_1	fgenesh2_kg.4__2601__AT2G44180.1	N0.HOG0002462	Methionine aminopeptidase 2A	Arabidopsis_lyrata	312.762	0.416091	0.0653506	0.125859	no	0.432921	no	no
AT2G44180	AT2G44180	N0.HOG0002462	Methionine aminopeptidase 2A	Arabidopsis_thaliana	1536.98	0.450792	0.093575	0.25884	no	0.0413764	no	no
GSBRNA2T00101453001	GSBRNA2T00101453001	N0.HOG0002462	Methionine aminopeptidase 2A	Brassica_napus	16.6522	1.04745	0.0375273	0.113004	no	1	no	no
EUTSA_v10001459mg	EUTSA_v10001459mg	N0.HOG0002462	Methionine aminopeptidase 2A	Eutrema_salsugineum	638.341	-0.188004	0.236768	0.373854	no	0.716755	no	no
fgenesh2_kg_4__1849__AT2G37840_1	fgenesh2_kg.4__1849__AT2G37840.1	N0.HOG0002482	Serine/threonine-protein kinase ATG1c	Arabidopsis_lyrata	258.918	0.676266	0.00386786	0.0114986	yes	NA	candidate_gene_set	no
fgenesh1_pg_C_scaffold_8000261	fgenesh1_pg.C_scaffold_8000261	N0.HOG0002482	Serine/threonine-protein kinase ATG1c	Arabidopsis_lyrata	0	NA	NA	NA	no	NA	candidate_gene_set	no
AT2G37840	AT2G37840	N0.HOG0002482	Serine/threonine-protein kinase ATG1c	Arabidopsis_thaliana	444.532	0.780005	0.0468612	0.177096	no	NA	candidate_gene_set	no
GSBRNA2T00026180001	GSBRNA2T00026180001	N0.HOG0002482	Serine/threonine-protein kinase ATG1c	Brassica_napus	91.9122	0.177969	0.40174	0.614778	no	NA	candidate_gene_set	no
GSBRNA2T00124896001	GSBRNA2T00124896001	N0.HOG0002482	Serine/threonine-protein kinase ATG1c	Brassica_napus	19.9052	-0.748243	0.0917564	0.225006	no	NA	candidate_gene_set	no
EUTSA_v100163910mg	EUTSA_v100163910mg	N0.HOG0002482	Serine/threonine-protein kinase ATG1c	Eutrema_salsugineum	466.872	0.178176	0.391988	0.538592	no	NA	candidate_gene_set	no
EUTSA_v100163911mg	EUTSA_v100163911mg	N0.HOG0002482	Serine/threonine-protein kinase ATG1c	Eutrema_salsugineum	959.663	-0.0168029	0.904322	0.941364	no	NA	candidate_gene_set	no
fgenesh1_pg_C_scaffold_8002022	fgenesh1_pg.C_scaffold_8002022	N0.HOG0002484	CCR4-NOT transcription complex subunit 4	Arabidopsis_lyrata	727.872	1.04791	0.000907848	0.00325005	yes	1	no	no
AT5G60170	AT5G60170	N0.HOG0002484	CCR4-NOT transcription complex subunit 4	Arabidopsis_thaliana	771.939	0.793878	0.230684	0.424703	no	0.0523898	no	no
GSBRNA2T00148793001	GSBRNA2T00148793001	N0.HOG0002484	CCR4-NOT transcription complex subunit 4	Brassica_napus	481.394	-0.322755	0.00037209	0.0021021	yes	1	no	no
EUTSA_v10012567mg	EUTSA_v10012567mg	N0.HOG0002484	CCR4-NOT transcription complex subunit 4	Eutrema_salsugineum	1929.58	0.519152	0.00210809	0.00840726	yes	1	no	no
EUTSA_v10012563mg	EUTSA_v10012563mg	N0.HOG0002484	CCR4-NOT transcription complex subunit 4	Eutrema_salsugineum	1490.18	-0.0802381	0.584507	0.713484	no	1	no	no
fgenesh1_pg_C_scaffold_8002171	fgenesh1_pg.C_scaffold_8002171	N0.HOG0002489	Calcium-dependent mitochondrial ATP-magnesium/phosphate carrier protein 1	Arabidopsis_lyrata	74.2421	1.04649	0.0260822	0.0586557	yes	NA	no	no
scaffold_802831_1	scaffold_802831.1	N0.HOG0002489	Calcium-dependent mitochondrial ATP-magnesium/phosphate carrier protein 1	Arabidopsis_lyrata	623.884	0.388164	0.0747663	0.140528	no	NA	no	no
AT5G61810	AT5G61810	N0.HOG0002489	Calcium-dependent mitochondrial ATP-magnesium/phosphate carrier protein 1	Arabidopsis_thaliana	1030.6	0.207065	0.425789	0.604667	no	NA	no	no
GSBRNA2T00145772001	GSBRNA2T00145772001	N0.HOG0002489	Calcium-dependent mitochondrial ATP-magnesium/phosphate carrier protein 1	Brassica_napus	103.752	-0.0424366	0.835129	0.915468	no	NA	no	no
GSBRNA2T00109778001	GSBRNA2T00109778001	N0.HOG0002489	Calcium-dependent mitochondrial ATP-magnesium/phosphate carrier protein 1	Brassica_napus	128.115	-0.31056	0.0752081	0.193901	no	NA	no	no
EUTSA_v10004107mg	EUTSA_v10004107mg	N0.HOG0002489	Calcium-dependent mitochondrial ATP-magnesium/phosphate carrier protein 1	Eutrema_salsugineum	856.204	-0.151024	0.347938	0.494502	no	NA	no	no
scaffold_403600_1	scaffold_403600.1	N0.HOG0002497	Cyclic nucleotide-binding domain-containing protein	Arabidopsis_lyrata	249.421	-1.58487	1.43659e-08	1.49718e-07	yes	NA	no	no
fgenesh1_pm_C_scaffold_2000217	fgenesh1_pm.C_scaffold_2000217	N0.HOG0002497	Cyclic nucleotide-gated ion channel 11	Arabidopsis_lyrata	106.026	-2.22447	6.47444e-10	8.54811e-09	yes	NA	no	no
fgenesh1_pm_C_scaffold_1003675	fgenesh1_pm.C_scaffold_1003675	N0.HOG0002497	Cyclic nucleotide-gated ion channel 11	Arabidopsis_lyrata	0	NA	NA	NA	no	NA	no	no
scaffold_105572_1	scaffold_105572.1	N0.HOG0002497	Cyclic nucleotide-gated ion channel 11	Arabidopsis_lyrata	0	NA	NA	NA	no	NA	no	no
AT2G46440	AT2G46440	N0.HOG0002497	Cyclic nucleotide-gated ion channel 11	Arabidopsis_thaliana	2853.8	0.561681	0.0702283	0.221659	no	NA	no	no
AT2G46450	AT2G46450	N0.HOG0002497	Cyclic nucleotide-gated ion channel 11	Arabidopsis_thaliana	561.516	0.522174	0.104173	0.274108	no	NA	no	no
GSBRNA2T00058294001	GSBRNA2T00058294001	N0.HOG0002497	Cyclic nucleotide-gated ion channel 11	Brassica_napus	18.8724	-0.455904	0.328208	0.542604	no	NA	no	no
GSBRNA2T00127590001	GSBRNA2T00127590001	N0.HOG0002497	Cyclic nucleotide-gated ion channel 11	Brassica_napus	65.0661	-0.634299	0.00855507	0.0335699	yes	NA	no	no
EUTSA_v10018258mg	EUTSA_v10018258mg	N0.HOG0002497	Cyclic nucleotide-gated ion channel 11	Eutrema_salsugineum	101.096	0.567709	0.048967	0.11095	no	NA	no	no
EUTSA_v10002457mg	EUTSA_v10002457mg	N0.HOG0002497	Cyclic nucleotide-gated ion channel 11	Eutrema_salsugineum	417.531	0.308946	0.152198	0.268834	no	NA	no	no
EUTSA_v10001345mg	EUTSA_v10001345mg	N0.HOG0002497	Cyclic nucleotide-gated ion channel 11	Eutrema_salsugineum	7642.08	-0.406772	0.000579396	0.00279174	yes	NA	no	no
fgenesh1_pm_C_scaffold_4001552	fgenesh1_pm.C_scaffold_4001552	N0.HOG0002521	Copper transport protein	Arabidopsis_lyrata	1842	-0.367365	0.123142	0.210739	no	NA	no	no
AT2G37920	AT2G37920	N0.HOG0002521	DEAD-box ATP-dependent RNA helicase	Arabidopsis_thaliana	2014.88	-0.924467	0.0857451	0.246631	no	NA	no	no
GSBRNA2T00079201001	GSBRNA2T00079201001	N0.HOG0002521	DEAD-box ATP-dependent RNA helicase	Brassica_napus	551.157	0.749839	4.24338e-17	7.85917e-16	yes	NA	no	no
GSBRNA2T00124889001	GSBRNA2T00124889001	N0.HOG0002521	DEAD-box ATP-dependent RNA helicase	Brassica_napus	727.991	0.483862	4.52916e-10	5.39756e-09	yes	NA	no	no
EUTSA_v10024002mg	EUTSA_v10024002mg	N0.HOG0002521	DEAD-box ATP-dependent RNA helicase 48	Eutrema_salsugineum	0.425541	0.0222435	0.995452	NA	no	NA	no	no
EUTSA_v10017070mg	EUTSA_v10017070mg	N0.HOG0002521	DEAD-box ATP-dependent RNA helicase	Eutrema_salsugineum	1005.13	-0.584176	5.46917e-05	0.000363926	yes	NA	no	no
EUTSA_v10000504mg	EUTSA_v10000504mg	N0.HOG0002521	DEAD-box ATP-dependent RNA helicase	Eutrema_salsugineum	0	NA	NA	NA	no	NA	no	no
EUTSA_v10010999mg	EUTSA_v10010999mg	N0.HOG0002521	DEAD-box ATP-dependent RNA helicase	Eutrema_salsugineum	0	NA	NA	NA	no	NA	no	no
EUTSA_v10023045mg	EUTSA_v10023045mg	N0.HOG0002521	DEAD-box ATP-dependent RNA helicase	Eutrema_salsugineum	0	NA	NA	NA	no	NA	no	no
EUTSA_v10024146mg	EUTSA_v10024146mg	N0.HOG0002521	DEAD-box ATP-dependent RNA helicase	Eutrema_salsugineum	0	NA	NA	NA	no	NA	no	no
EUTSA_v10027476mg	EUTSA_v10027476mg	N0.HOG0002521	DEAD-box ATP-dependent RNA helicase 48	Eutrema_salsugineum	0	NA	NA	NA	no	NA	no	no
fgenesh2_kg_2__54__AT1G64280_1	fgenesh2_kg.2__54__AT1G64280.1	N0.HOG0002533	Regulatory protein NPR1	Arabidopsis_lyrata	479.436	-0.294901	0.121012	0.20788	no	1	no	no
AT1G64280	AT1G64280	N0.HOG0002533	Regulatory protein NPR1	Arabidopsis_thaliana	1114.88	-0.00229537	0.992951	0.996043	no	1	no	no
GSBRNA2T00056480001	GSBRNA2T00056480001	N0.HOG0002533	Regulatory protein NPR1	Brassica_napus	87.3203	-0.153579	0.480145	0.685019	no	1	no	no
GSBRNA2T00032836001	GSBRNA2T00032836001	N0.HOG0002533	Regulatory protein NPR1	Brassica_napus	70.7515	-0.214014	0.354298	0.56896	no	0.00582727	no	no
EUTSA_v10024745mg	EUTSA_v10024745mg	N0.HOG0002533	Regulatory protein NPR1	Eutrema_salsugineum	680.916	-0.0478845	0.765223	0.849645	no	0.325146	no	no
EUTSA_v10023365mg	EUTSA_v10023365mg	N0.HOG0002533	Regulatory protein NPR1	Eutrema_salsugineum	1011.9	-0.321699	0.0217489	0.0578563	yes	1	no	no
scaffold_302771_1	scaffold_302771.1	N0.HOG0002537	CRM-domain containing factor CFM3A, chloroplastic/mitochondrial	Arabidopsis_lyrata	345.854	0.935744	0.00639003	0.0176732	yes	1	no	no
AT3G23070	AT3G23070	N0.HOG0002537	CRM-domain containing factor CFM3A, chloroplastic/mitochondrial	Arabidopsis_thaliana	504.726	1.09542	0.0718087	0.223827	no	0.00132856	no	no
GSBRNA2T00032244001	GSBRNA2T00032244001	N0.HOG0002537	CRM-domain containing factor CFM3A, chloroplastic/mitochondrial	Brassica_napus	162.923	-0.108109	0.501571	0.702714	no	0.00307509	no	no
GSBRNA2T00048481001	GSBRNA2T00048481001	N0.HOG0002537	CRM-domain containing factor CFM3A, chloroplastic/mitochondrial	Brassica_napus	126.545	-0.684671	0.000164767	0.00099644	yes	1	no	no
EUTSA_v100202861mg	EUTSA_v100202861mg	N0.HOG0002537	CRM-domain containing factor CFM3A, chloroplastic/mitochondrial	Eutrema_salsugineum	442.236	0.761464	0.000545245	0.00265183	yes	1	no	no
EUTSA_v10006820mg	EUTSA_v10006820mg	N0.HOG0002537	CRM-domain containing factor CFM3A, chloroplastic/mitochondrial	Eutrema_salsugineum	895.167	0.708144	0.00138123	0.0058616	yes	1	no	no
fgenesh2_kg_1__4239__AT1G51690_1	fgenesh2_kg.1__4239__AT1G51690.1	N0.HOG0002554	Serine/threonine protein phosphatase 2A 55 kDa regulatory subunit B alpha isoform	Arabidopsis_lyrata	440.77	1.30976	4.08333e-09	4.72167e-08	yes	1	candidate_gene_set	only_both_tol_up			1	There is also a duplication in Bnapus (adding 3 closest HOGs). Still interesting, because all the Alyrata and Eutrema react but none of the other species homologs. MSA looks good (621 bp)		Serine/threonine protein phosphatase 2A 55 kDa regulatory subunit B alpha isoform AT1G51690. https://doi.org/10.1104/pp.16.01768: the PPP2R2 consists of 2 genes in Arabidopsis (both famlies are in my tree, one of the 2 is expanded in Alyrata and Eutrema and regulated!). In general, expansion of PP2A subunits after WGD is frequent among plants (more recent duplications) and vertebrates (more ancie…
scaffold_302539_1	scaffold_302539.1	N0.HOG0002554	Serine/threonine protein phosphatase 2A 55 kDa regulatory subunit B alpha isoform	Arabidopsis_lyrata	298.495	0.934552	2.34601e-05	0.000125823	yes	1	candidate_gene_set	only_both_tol_up
AT1G51690	AT1G51690	N0.HOG0002554	Serine/threonine protein phosphatase 2A 55 kDa regulatory subunit B alpha isoform	Arabidopsis_thaliana	1240.03	0.370322	0.397608	0.57894	no	1	candidate_gene_set	only_both_tol_up
GSBRNA2T00146999001	GSBRNA2T00146999001	N0.HOG0002554	Serine/threonine protein phosphatase 2A 55 kDa regulatory subunit B alpha isoform	Brassica_napus	39.2233	0.153832	0.627164	0.794221	no	1	candidate_gene_set	only_both_tol_up
GSBRNA2T00008216001	GSBRNA2T00008216001	N0.HOG0002554	Serine/threonine protein phosphatase 2A 55 kDa regulatory subunit B alpha isoform	Brassica_napus	33.3361	-0.389812	0.253588	0.460898	no	0.777657	candidate_gene_set	only_both_tol_up
EUTSA_v10020527mg	EUTSA_v10020527mg	N0.HOG0002554	Serine/threonine protein phosphatase 2A 55 kDa regulatory subunit B alpha isoform	Eutrema_salsugineum	1079.84	0.460652	0.0108068	0.0326423	yes	1	candidate_gene_set	only_both_tol_up
EUTSA_v10011420mg	EUTSA_v10011420mg	N0.HOG0002554	Serine/threonine protein phosphatase 2A 55 kDa regulatory subunit B alpha isoform	Eutrema_salsugineum	1527.27	0.264023	0.028939	0.0730484	yes	1	candidate_gene_set	only_both_tol_up
scaffold_202615_1	scaffold_202615.1	N0.HOG0002561	Squamosa promoter-binding-like protein 16	Arabidopsis_lyrata	422.834	2.07771	5.74954e-11	9.00309e-10	yes	1	no	no
AT1G76580	AT1G76580	N0.HOG0002561	Squamosa promoter-binding-like protein 16	Arabidopsis_thaliana	818.854	1.79579	0.00662439	0.0571415	yes	1	no	no
GSBRNA2T00083085001	GSBRNA2T00083085001	N0.HOG0002561	Squamosa promoter-binding-like protein 16	Brassica_napus	71.0437	-0.388957	0.11788	0.270679	no	1	no	no
GSBRNA2T00012443001	GSBRNA2T00012443001	N0.HOG0002561	Squamosa promoter-binding-like protein 16	Brassica_napus	53.6637	-0.389632	0.15103	0.323772	no	1	no	no
EUTSA_v10018054mg	EUTSA_v10018054mg	N0.HOG0002561	Squamosa promoter-binding-like protein 16	Eutrema_salsugineum	1777.97	0.503605	0.00180174	0.0073387	yes	1	no	no
EUTSA_v10018065mg	EUTSA_v10018065mg	N0.HOG0002561	Squamosa promoter-binding-like protein 16	Eutrema_salsugineum	457.275	0.324366	0.0753585	0.155937	no	1	no	no
fgenesh2_kg_2__1960__AT1G76700_1	fgenesh2_kg.2__1960__AT1G76700.1	N0.HOG0002562	Chaperone protein dnaJ 10	Arabidopsis_lyrata	385.068	1.42376	1.07719e-10	1.60779e-09	yes	1	no	no
AT1G76700	AT1G76700	N0.HOG0002562	Chaperone protein dnaJ 10	Arabidopsis_thaliana	362.258	0.632108	0.0645691	0.21176	no	1	no	no
GSBRNA2T00146573001	GSBRNA2T00146573001	N0.HOG0002562	Chaperone protein dnaJ 10	Brassica_napus	2.19979	1.84214	0.18382	0.371584	no	1	no	no
GSBRNA2T00147811001	GSBRNA2T00147811001	N0.HOG0002562	Chaperone protein dnaJ 10	Brassica_napus	129.754	0.577851	0.0012573	0.00629403	yes	1	no	no
EUTSA_v10019530mg	EUTSA_v10019530mg	N0.HOG0002562	Chaperone protein dnaJ 10	Eutrema_salsugineum	474.239	0.606732	0.000322415	0.00169202	yes	1	no	no
EUTSA_v10018664mg	EUTSA_v10018664mg	N0.HOG0002562	Chaperone protein dnaJ 10	Eutrema_salsugineum	505.538	0.23682	0.224435	0.359621	no	1	no	no
fgenesh2_kg_1__4140__AT1G50580_1	fgenesh2_kg.1__4140__AT1G50580.1	N0.HOG0002602	UDP-glycosyltransferase 79B5	Arabidopsis_lyrata	11.2689	-1.96411	0.0524326	0.104884	no	1	no	no
AT3G29630	AT3G29630	N0.HOG0002602	UDP-glycosyltransferase 79B4	Arabidopsis_thaliana	5.71454	-0.0443691	0.979388	0.987518	no	0.192798	no	no
AT1G50580	AT1G50580	N0.HOG0002602	UDP-glycosyltransferase 79B5	Arabidopsis_thaliana	1.1011	-1.26719	0.632765	0.766692	no	1	no	no
GSBRNA2T00003922001	GSBRNA2T00003922001	N0.HOG0002602	UDP-glycosyltransferase 79B5	Brassica_napus	0.32096	-1.74901	0.608409	NA	no	1	no	no
GSBRNA2T00026013001	GSBRNA2T00026013001	N0.HOG0002602	UDP-glycosyltransferase 79B5	Brassica_napus	0	NA	NA	NA	no	1	no	no
GSBRNA2T00116318001	GSBRNA2T00116318001	N0.HOG0002602	UDP-glycosyltransferase 79B5	Brassica_napus	0	NA	NA	NA	no	1	no	no
GSBRNA2T00116361001	GSBRNA2T00116361001	N0.HOG0002602	UDP-glycosyltransferase 79B5	Brassica_napus	0	NA	NA	NA	no	0.00230655	no	no
EUTSA_v10012257mg	EUTSA_v10012257mg	N0.HOG0002602	UDP-glycosyltransferase 79B5	Eutrema_salsugineum	2.0107	4.11429	0.0538805	0.119583	no	1	no	no
EUTSA_v10011473mg	EUTSA_v10011473mg	N0.HOG0002602	UDP-glycosyltransferase 79B4	Eutrema_salsugineum	0.457012	0.116403	0.975583	NA	no	1	no	no
EUTSA_v10016070mg	EUTSA_v10016070mg	N0.HOG0002602	UDP-glycosyltransferase 79B4	Eutrema_salsugineum	94.3409	-0.752788	0.023245	0.0610604	yes	1	no	no
EUTSA_v10012012mg	EUTSA_v10012012mg	N0.HOG0002602	UDP-glycosyltransferase 79B4	Eutrema_salsugineum	0	NA	NA	NA	no	1	no	no
fgenesh2_kg_1__4154__AT1G50680_1	fgenesh2_kg.1__4154__AT1G50680.1	N0.HOG0002603	AP2/ERF and B3 domain-containing transcription factor At1g50680	Arabidopsis_lyrata	0	NA	NA	NA	no	NA	no	no
fgenesh2_kg_1__4181__AT1G51120_1	fgenesh2_kg.1__4181__AT1G51120.1	N0.HOG0002603	AP2/ERF and B3 domain-containing transcription factor At1g51120	Arabidopsis_lyrata	0	NA	NA	NA	no	NA	no	no
AT1G51120	AT1G51120	N0.HOG0002603	AP2/ERF and B3 domain-containing transcription factor At1g51120	Arabidopsis_thaliana	0.279857	-0.853392	0.83412	NA	no	NA	no	no
AT1G50680	AT1G50680	N0.HOG0002603	AP2/ERF and B3 domain-containing transcription factor At1g50680	Arabidopsis_thaliana	0	NA	NA	NA	no	NA	no	no
GSBRNA2T00043362001	GSBRNA2T00043362001	N0.HOG0002603	AP2/ERF and B3 domain-containing transcription factor At1g51120	Brassica_napus	0	NA	NA	NA	no	NA	no	no
GSBRNA2T00058893001	GSBRNA2T00058893001	N0.HOG0002603	AP2/ERF and B3 domain-containing transcription factor At1g51120	Brassica_napus	0	NA	NA	NA	no	NA	no	no
EUTSA_v10012356mg	EUTSA_v10012356mg	N0.HOG0002603	AP2/ERF and B3 domain-containing transcription factor At1g51120	Eutrema_salsugineum	45.6848	1.59226	0.000424057	0.00213842	yes	NA	no	no
EUTSA_v10012161mg	EUTSA_v10012161mg	N0.HOG0002603	AP2/ERF and B3 domain-containing transcription factor At1g50680	Eutrema_salsugineum	1.13765	-3.96103	0.252755	NA	no	NA	no	no
EUTSA_v10012152mg	EUTSA_v10012152mg	N0.HOG0002603	AP2/ERF and B3 domain-containing transcription factor At1g51120	Eutrema_salsugineum	0	NA	NA	NA	no	NA	no	no
EUTSA_v10012266mg	EUTSA_v10012266mg	N0.HOG0002603	AP2/ERF and B3 domain-containing transcription factor At1g51120	Eutrema_salsugineum	0	NA	NA	NA	no	NA	no	no
EUTSA_v10012377mg	EUTSA_v10012377mg	N0.HOG0002603	AP2/ERF and B3 domain-containing transcription factor At1g50680	Eutrema_salsugineum	0	NA	NA	NA	no	NA	no	no
fgenesh2_kg_4__252__AT2G23200_1	fgenesh2_kg.4__252__AT2G23200.1	N0.HOG0002699	Protein kinase domain-containing protein	Arabidopsis_lyrata	588.044	0.400928	0.0820127	0.151362	no	NA	no	no
AT2G23200	AT2G23200	N0.HOG0002699	Protein kinase domain-containing protein	Arabidopsis_thaliana	922.989	0.844236	0.09787	0.265053	no	NA	no	no
GSBRNA2T00015898001	GSBRNA2T00015898001	N0.HOG0002699	Protein kinase domain-containing protein	Brassica_napus	34.5857	-0.245404	0.490233	0.692805	no	NA	no	no
GSBRNA2T00127378001	GSBRNA2T00127378001	N0.HOG0002699	Protein kinase domain-containing protein	Brassica_napus	266.144	-0.283994	0.0239669	0.0788681	yes	NA	no	no
GSBRNA2T00083237001	GSBRNA2T00083237001	N0.HOG0002699	Protein kinase domain-containing protein	Brassica_napus	13.0906	-0.498394	0.357689	0.572302	no	NA	no	no
GSBRNA2T00149891001	GSBRNA2T00149891001	N0.HOG0002699	Protein kinase domain-containing protein	Brassica_napus	0	NA	NA	NA	no	NA	no	no
EUTSA_v10000544mg	EUTSA_v10000544mg	N0.HOG0002699	Protein kinase domain-containing protein	Eutrema_salsugineum	9.17308	6.30135	NA	NA	no	NA	no	no
EUTSA_v10000622mg	EUTSA_v10000622mg	N0.HOG0002699	Protein kinase domain-containing protein	Eutrema_salsugineum	1366.46	0.108715	0.375806	0.522281	no	NA	no	no
EUTSA_v10000481mg	EUTSA_v10000481mg	N0.HOG0002699	Protein kinase domain-containing protein	Eutrema_salsugineum	1975.57	-0.125647	0.361739	0.507719	no	NA	no	no
EUTSA_v10002365mg	EUTSA_v10002365mg	N0.HOG0002699	Receptor-like protein kinase THESEUS 1	Eutrema_salsugineum	1175.1	-0.163173	0.257714	0.397617	no	NA	no	no
EUTSA_v10000508mg	EUTSA_v10000508mg	N0.HOG0002699	Receptor-like protein kinase THESEUS 1	Eutrema_salsugineum	6506.67	-0.26755	0.0234985	0.0615927	yes	NA	no	no
scaffold_105481_1	scaffold_105481.1	N0.HOG0002708	Sulfite exporter TauE/SafE family protein 5	Arabidopsis_lyrata	0.804284	-1.85002	0.622591	NA	no	NA	no	no
AT1G54470	AT1G54470	N0.HOG0002708	Receptor-like protein 8	Arabidopsis_thaliana	3.28853	-1.97423	0.21837	0.411862	no	NA	no	no
GSBRNA2T00140624001	GSBRNA2T00140624001	N0.HOG0002708	Receptor like protein 21	Brassica_napus	0.176683	1.07013	0.793125	NA	no	NA	no	no
EUTSA_v10000563mg	EUTSA_v10000563mg	N0.HOG0002708	Receptor-like protein 8	Eutrema_salsugineum	97.2792	-0.677699	0.0272259	0.0694244	yes	NA	no	no
EUTSA_v10000451mg	EUTSA_v10000451mg	N0.HOG0002708	Receptor-like protein 8	Eutrema_salsugineum	0	NA	NA	NA	no	NA	no	no
EUTSA_v10000565mg	EUTSA_v10000565mg	N0.HOG0002708	Receptor-like protein 8	Eutrema_salsugineum	0	NA	NA	NA	no	NA	no	no
scaffold_602539_1	scaffold_602539.1	N0.HOG0002720	CDPK-related kinase 4	Arabidopsis_lyrata	433.777	0.260066	0.231473	0.346797	no	0.105442	no	no
AT5G24430	AT5G24430	N0.HOG0002720	CDPK-related kinase 4	Arabidopsis_thaliana	659.847	-0.012874	0.971596	0.982468	no	1	no	no
GSBRNA2T00146033001	GSBRNA2T00146033001	N0.HOG0002720	CDPK-related kinase 4	Brassica_napus	26.6546	-0.162361	0.679244	0.828226	no	1	no	no
GSBRNA2T00009599001	GSBRNA2T00009599001	N0.HOG0002720	CDPK-related kinase 4	Brassica_napus	47.7611	-0.4128	0.148317	0.319707	no	1	no	no
EUTSA_v10011937mg	EUTSA_v10011937mg	N0.HOG0002720	CDPK-related kinase 4	Eutrema_salsugineum	19.8371	-0.277051	0.676063	0.784275	no	1	no	no
EUTSA_v10003876mg	EUTSA_v10003876mg	N0.HOG0002720	CDPK-related kinase 4	Eutrema_salsugineum	710.966	-0.604357	2.19559e-05	0.00016523	yes	1	no	no
EUTSA_v10023098mg	EUTSA_v10023098mg	N0.HOG0002720	CDPK-related kinase 4	Eutrema_salsugineum	7.15379	-0.669045	0.60797	0.732153	no	1.45049e-09	no	no
fgenesh2_kg_8__909__AT5G50330_1	fgenesh2_kg.8__909__AT5G50330.1	N0.HOG0002736	Protein kinase domain-containing protein	Arabidopsis_lyrata	297.497	1.01209	6.81271e-06	4.14995e-05	yes	1	no	no
fgenesh2_kg_664__1__AT5G50330_1	fgenesh2_kg.664__1__AT5G50330.1	N0.HOG0002736	Protein kinase domain-containing protein	Arabidopsis_lyrata	0	NA	NA	NA	no	1	no	no
AT5G50330	AT5G50330	N0.HOG0002736	Protein kinase domain-containing protein	Arabidopsis_thaliana	183.21	0.255151	0.48682	0.653984	no	1	no	no
GSBRNA2T00120902001	GSBRNA2T00120902001	N0.HOG0002736	Protein kinase domain-containing protein	Brassica_napus	90.1933	-0.124133	0.562506	0.74999	no	0.750037	no	no
EUTSA_v10013416mg	EUTSA_v10013416mg	N0.HOG0002736	Protein kinase domain-containing protein	Eutrema_salsugineum	528.763	-0.264813	0.249253	0.387721	no	0.840687	no	no
scaffold_300008_1	scaffold_300008.1	N0.HOG0002740	Aspartokinase 3, chloroplastic	Arabidopsis_lyrata	13958.4	1.06211	1.62276e-05	9.07402e-05	yes	NA	no	no
AT3G02020	AT3G02020	N0.HOG0002740	Aspartokinase 3, chloroplastic	Arabidopsis_thaliana	3198.16	1.41215	0.00059537	0.0110472	yes	NA	no	no
GSBRNA2T00013032001	GSBRNA2T00013032001	N0.HOG0002740	Aspartokinase 3, chloroplastic	Brassica_napus	1179.31	-2.36023	9.58522e-231	2.17131e-228	yes	NA	no	no
GSBRNA2T00122769001	GSBRNA2T00122769001	N0.HOG0002740	Aspartokinase 3, chloroplastic	Brassica_napus	330.19	-2.37328	1.76555e-76	1.26003e-74	yes	NA	no	no
EUTSA_v10024044mg	EUTSA_v10024044mg	N0.HOG0002740	Aspartokinase 3, chloroplastic	Eutrema_salsugineum	323.781	0.591069	0.0107167	0.0324211	yes	NA	no	no
EUTSA_v10020441mg	EUTSA_v10020441mg	N0.HOG0002740	Aspartokinase 3, chloroplastic	Eutrema_salsugineum	2121.28	-0.727416	0.0982867	0.192447	no	NA	no	no
fgenesh2_kg_6__726__AT5G07550_1	fgenesh2_kg.6__726__AT5G07550.1	N0.HOG0002775	Tapetal oleosin GRP-19	Arabidopsis_lyrata	0	NA	NA	NA	no	1	no	no
AT5G07550	AT5G07550	N0.HOG0002775	Tapetal oleosin GRP-19	Arabidopsis_thaliana	380.909	3.83564	7.33368e-05	0.00217361	yes	1	no	no
GSBRNA2T00134500001	GSBRNA2T00134500001	N0.HOG0002775	Tapetal oleosin GRP-19	Brassica_napus	0	NA	NA	NA	no	0.000135144	no	no
EUTSA_v10015089mg	EUTSA_v10015089mg	N0.HOG0002775	Tapetal oleosin GRP-19	Eutrema_salsugineum	0.111646	0.282029	0.944897	NA	no	1	no	no
EUTSA_v10015090mg	EUTSA_v10015090mg	N0.HOG0002775	Tapetal oleosin GRP-19	Eutrema_salsugineum	3.9136	-5.75466	0.00139728	0.00591705	yes	0.00410544	no	no		Problem			one of three Eutrema is badly annotated to this OG, it is not expressed. Adding 3 OGs shows that there are several duplications in all species. There is only the full sequence in the MSA of AT5G07530 (another HOG) and its Alyrata homolog. The other sequences are fragments. The AT5G07530 is also best annotated in UniProt (Annotation Score 5/5). I would say that the proper OG annotation would inclu…		AT5G07550: Tapetal oleosin GRP-19, AT5G07530: Tapetal oleosin GRP-17
EUTSA_v10015579mg	EUTSA_v10015579mg	N0.HOG0002775	Oleosin-B1	Eutrema_salsugineum	0	NA	NA	NA	no	0.00818274	no	no
fgenesh2_kg_7__1680__AT4G25740_2	fgenesh2_kg.7__1680__AT4G25740.2	N0.HOG0002786	40S ribosomal protein S10-1	Arabidopsis_lyrata	3220.86	-1.47892	3.18538e-14	8.3068e-13	yes	1	no	no
AT4G25740	AT4G25740	N0.HOG0002786	40S ribosomal protein S10-1	Arabidopsis_thaliana	5293.5	-1.49262	0.00877087	0.0677913	yes	1	no	no
GSBRNA2T00149632001	GSBRNA2T00149632001	N0.HOG0002786	40S ribosomal protein S10-1	Brassica_napus	135.102	-0.139316	0.420082	0.631389	no	0.0254264	no	no
GSBRNA2T00157561001	GSBRNA2T00157561001	N0.HOG0002786	40S ribosomal protein S10-1	Brassica_napus	84.407	-0.235712	0.295106	0.507757	no	1	no	no
GSBRNA2T00093129001	GSBRNA2T00093129001	N0.HOG0002786	40S ribosomal protein S10-1	Brassica_napus	20.7672	-0.67182	0.12463	0.282045	no	1	no	no
EUTSA_v10026365mg	EUTSA_v10026365mg	N0.HOG0002786	40S ribosomal protein S10-1	Eutrema_salsugineum	7111.03	-0.596594	2.72605e-06	2.68403e-05	yes	1	no	no
EUTSA_v10014804mg	EUTSA_v10014804mg	N0.HOG0002786	40S ribosomal protein S10-1	Eutrema_salsugineum	6562.53	-0.756436	1.84786e-06	1.89386e-05	yes	0.00320515	no	no		Problem			actually very large HOG with many duplications, not only in Eutrema		Arabidopsis AT4G25740: Small ribosomal subunit protein eS10z and AT5G52650: Small ribosomal subunit protein eS10x
EUTSA_v10027958mg	EUTSA_v10027958mg	N0.HOG0002786	40S ribosomal protein S10-2	Eutrema_salsugineum	3748.59	-1.01115	1.10611e-10	2.95582e-09	yes	0.206766	no	no
fgenesh2_kg_7__321__AT4G37320_1	fgenesh2_kg.7__321__AT4G37320.1	N0.HOG0002805	Cytochrome P450 81D11	Arabidopsis_lyrata	589.767	0.134203	0.445902	0.566417	no	1	no	no
AT4G37320	AT4G37320	N0.HOG0002805	Cytochrome P450 81D11	Arabidopsis_thaliana	236.953	0.0900053	0.847811	0.909819	no	0.0182547	no	no
GSBRNA2T00100174001	GSBRNA2T00100174001	N0.HOG0002805	Cytochrome P450 81D11	Brassica_napus	18.6143	1.15757	0.0126532	0.0466201	yes	1	no	no
GSBRNA2T00043259001	GSBRNA2T00043259001	N0.HOG0002805	Cytochrome P450 81D11	Brassica_napus	18.5289	-0.113454	0.812614	0.903275	no	1	no	no
EUTSA_v10027312mg	EUTSA_v10027312mg	N0.HOG0002805	Cytochrome P450 81D11	Eutrema_salsugineum	17.8462	0.156111	0.809689	0.880531	no	0.000175417	no	no
EUTSA_v10011421mg	EUTSA_v10011421mg	N0.HOG0002805	Cytochrome P450 81D11	Eutrema_salsugineum	163.837	-0.588387	0.0150623	0.0427298	yes	1	no	no
scaffold_700354_1	scaffold_700354.1	N0.HOG0002806	Cytochrome P450 81D11	Arabidopsis_lyrata	32.2905	1.83394	0.00330936	0.0100384	yes	1	no	no
AT4G37330	AT4G37330	N0.HOG0002806	Cytochrome P450 81D11	Arabidopsis_thaliana	873.754	0.0136259	0.962652	0.978364	no	1	no	no
GSBRNA2T00043261001	GSBRNA2T00043261001	N0.HOG0002806	Cytochrome P450 81D11	Brassica_napus	105.4	0.0517947	0.804675	0.900231	no	0.0309862	no	no
EUTSA_v10025016mg	EUTSA_v10025016mg	N0.HOG0002806	Cytochrome P450 81D11	Eutrema_salsugineum	298.566	0.327571	0.334805	0.480984	no	0.0282208	no	no
EUTSA_v10024999mg	EUTSA_v10024999mg	N0.HOG0002806	Cytochrome P450 81D11	Eutrema_salsugineum	1866.96	-0.366687	0.0154182	0.0435412	yes	1	no	no
scaffold_401757_1	scaffold_401757.1	N0.HOG0002818	Poly(A) ribonuclease pop2	Arabidopsis_lyrata	501.316	0.626224	0.0793834	0.147559	no	1	no	no
scaffold_10300006_1	scaffold_10300006.1	N0.HOG0002818	Poly(A) ribonuclease pop2	Arabidopsis_lyrata	98.906	-6.93682	0.0423487	0.0878731	yes	1	no	no
AT2G32070	AT2G32070	N0.HOG0002818	Poly(A) ribonuclease pop2	Arabidopsis_thaliana	1027.72	-0.2793	0.362136	0.548061	no	1	no	no
GSBRNA2T00043853001	GSBRNA2T00043853001	N0.HOG0002818	Poly(A)-specific ribonuclease	Brassica_napus	208.289	1.8113	6.46414e-30	1.9362e-28	yes	1	no	no
GSBRNA2T00061268001	GSBRNA2T00061268001	N0.HOG0002818	Poly(A)-specific ribonuclease	Brassica_napus	149.815	1.49426	4.21627e-19	8.61296e-18	yes	1	no	no
EUTSA_v10017059mg	EUTSA_v10017059mg	N0.HOG0002818	Poly(A)-specific ribonuclease	Eutrema_salsugineum	680.048	-0.201792	0.200622	0.331112	no	1	no	no
scaffold_400169_1	scaffold_400169.1	N0.HOG0002834	PLAT domain-containing protein 2	Arabidopsis_lyrata	5544.6	-1.39046	7.22719e-09	7.93652e-08	yes	1	no	no
AT2G22170	AT2G22170	N0.HOG0002834	PLAT domain-containing protein 2	Arabidopsis_thaliana	2388.3	-1.53455	0.00688819	0.0584418	yes	1	no	no
GSBRNA2T00127482001	GSBRNA2T00127482001	N0.HOG0002834	PLAT domain-containing protein 2	Brassica_napus	16.482	-4.15927	8.7704e-08	8.44615e-07	yes	1	no	no
GSBRNA2T00078212001	GSBRNA2T00078212001	N0.HOG0002834	PLAT domain-containing protein 2	Brassica_napus	0	NA	NA	NA	no	1	no	no
EUTSA_v10000335mg	EUTSA_v10000335mg	N0.HOG0002834	PLAT domain-containing protein 2	Eutrema_salsugineum	25.7962	0.237411	0.694192	0.797784	no	0.0277796	no	no
EUTSA_v10000348mg	EUTSA_v10000348mg	N0.HOG0002834	PLAT domain-containing protein 2	Eutrema_salsugineum	2277.51	0.0363677	0.890485	0.932532	no	1	no	no
EUTSA_v10000355mg	EUTSA_v10000355mg	N0.HOG0002834	PLAT domain-containing protein 2	Eutrema_salsugineum	4.4516	-0.00396602	0.997663	0.99858	no	1	no	no
EUTSA_v10000731mg	EUTSA_v10000731mg	N0.HOG0002834	PLAT domain-containing protein 2	Eutrema_salsugineum	457.5	-1.20929	1.1066e-09	2.35818e-08	yes	1	no	no
EUTSA_v10000329mg	EUTSA_v10000329mg	N0.HOG0002834	PLAT domain-containing protein 2	Eutrema_salsugineum	0	NA	NA	NA	no	1	no	no
Al_scaffold_0001_1280	Al_scaffold_0001_1280	N0.HOG0002887	Lysophospholipid acyltransferase 1	Arabidopsis_lyrata	61.3654	0.433897	0.330202	0.452376	no	1	no	no
scaffold_101391_1	scaffold_101391.1	N0.HOG0002887	Lysophospholipid acyltransferase 1	Arabidopsis_lyrata	1088.32	-0.631586	5.32011e-05	0.000262204	yes	1	no	no
AT1G12640	AT1G12640	N0.HOG0002887	Lysophospholipid acyltransferase 1	Arabidopsis_thaliana	848.017	0.18142	0.46382	0.636343	no	1	no	no
GSBRNA2T00020534001	GSBRNA2T00020534001	N0.HOG0002887	Lysophospholipid acyltransferase 1	Brassica_napus	393.037	0.104199	0.295715	0.508351	no	0.0531017	no	no
EUTSA_v10007564mg	EUTSA_v10007564mg	N0.HOG0002887	Lysophospholipid acyltransferase 1	Eutrema_salsugineum	662.859	-0.153635	0.318667	0.464604	no	1	no	no
fgenesh2_kg_7__3482__AT1G17050_1	fgenesh2_kg.7__3482__AT1G17050.1	N0.HOG0002891	Solanesyl diphosphate synthase 2, chloroplastic	Arabidopsis_lyrata	318.187	0.97628	0.00122119	0.00421568	yes	1	no	no
Al_scaffold_0001_1761	Al_scaffold_0001_1761	N0.HOG0002891	Solanesyl diphosphate synthase 2, chloroplastic	Arabidopsis_lyrata	0	NA	NA	NA	no	1	no	no
AT1G17050	AT1G17050	N0.HOG0002891	Solanesyl diphosphate synthase 2, chloroplastic	Arabidopsis_thaliana	369.155	0.510024	0.437528	0.613926	no	1	no	no
GSBRNA2T00068895001	GSBRNA2T00068895001	N0.HOG0002891	Solanesyl diphosphate synthase 2, chloroplastic	Brassica_napus	189.64	-0.598315	5.7973e-05	0.000381388	yes	1	no	no
EUTSA_v10007715mg	EUTSA_v10007715mg	N0.HOG0002891	Solanesyl diphosphate synthase 2, chloroplastic	Eutrema_salsugineum	521.834	-0.0416744	0.818434	0.885962	no	1	no	no
Al_scaffold_0006_3423	Al_scaffold_0006_3423	N0.HOG0002896	Elongation factor Tu, mitochondrial	Arabidopsis_lyrata	0.334186	1.79781	0.655207	NA	no	1	no	no
Al_scaffold_0001_253	Al_scaffold_0001_253	N0.HOG0002896	Elongation factor Tu, mitochondrial	Arabidopsis_lyrata	856.854	0.112047	0.642388	0.741155	no	1	no	no
fgenesh2_kg_6__3400__AT4G02930_1	fgenesh2_kg.6__3400__AT4G02930.1	N0.HOG0002896	Elongation factor Tu, mitochondrial	Arabidopsis_lyrata	1414.59	-1.21927	4.07964e-11	6.56599e-10	yes	1	no	no
Al_scaffold_0007_3410	Al_scaffold_0007_3410	N0.HOG0002896	Elongation factor Tu, mitochondrial	Arabidopsis_lyrata	0	NA	NA	NA	no	1	no	no
AT4G02930	AT4G02930	N0.HOG0002896	Elongation factor Tu, mitochondrial	Arabidopsis_thaliana	2637.97	-0.628263	0.0338937	0.148948	no	1	no	no
GSBRNA2T00018471001	GSBRNA2T00018471001	N0.HOG0002896	Elongation factor Tu, mitochondrial	Brassica_napus	95.7701	0.158409	0.44054	0.650595	no	1	no	no
GSBRNA2T00151647001	GSBRNA2T00151647001	N0.HOG0002896	Elongation factor Tu, mitochondrial	Brassica_napus	139.367	-0.249695	0.136111	0.300054	no	1	no	no
GSBRNA2T00002353001	GSBRNA2T00002353001	N0.HOG0002896	Elongation factor Tu, mitochondrial	Brassica_napus	239.377	-0.316205	0.0189813	0.065056	yes	1	no	no
EUTSA_v10028651mg	EUTSA_v10028651mg	N0.HOG0002896	Elongation factor Tu, mitochondrial	Eutrema_salsugineum	3708.04	-0.12746	0.247231	0.385677	no	1	no	no
EUTSA_v10007606mg	EUTSA_v10007606mg	N0.HOG0002896	Elongation factor Tu, mitochondrial	Eutrema_salsugineum	51.8091	-0.491293	0.195703	0.32497	no	1	no	no
Al_scaffold_0001_2837	Al_scaffold_0001_2837	N0.HOG0002897	small subunit processome component 20 homolog	Arabidopsis_lyrata	742.884	0.973091	0.00254336	0.00799188	yes	NA	candidate_gene_set	no
Al_scaffold_0001_2660	Al_scaffold_0001_2660	N0.HOG0002897	small subunit processome component 20 homolog	Arabidopsis_lyrata	37.2457	0.880134	0.183738	0.289049	no	NA	candidate_gene_set	no
Al_scaffold_0001_2581	Al_scaffold_0001_2581	N0.HOG0002897	small subunit processome component 20 homolog	Arabidopsis_lyrata	24.9553	0.236	0.704447	0.790033	no	NA	candidate_gene_set	no
fgenesh1_pg_C_scaffold_3002496	fgenesh1_pg.C_scaffold_3002496	N0.HOG0002897	Small subunit processome component 20-like protein	Arabidopsis_lyrata	12.7481	0.225229	0.802422	0.862806	no	NA	candidate_gene_set	no
fgenesh1_pg_C_scaffold_7000893	fgenesh1_pg.C_scaffold_7000893	N0.HOG0002897	DRIM domain-containing protein	Arabidopsis_lyrata	1192.91	-0.848486	0.000143118	0.00063287	yes	NA	candidate_gene_set	no
AT4G30990	AT4G30990	N0.HOG0002897	small subunit processome component 20 homolog	Arabidopsis_thaliana	363.148	1.09058	0.130048	0.309727	no	NA	candidate_gene_set	no
GSBRNA2T00099762001	GSBRNA2T00099762001	N0.HOG0002897	DRIM domain-containing protein	Brassica_napus	178.223	0.0387248	0.805187	0.90034	no	NA	candidate_gene_set	no
GSBRNA2T00077674001	GSBRNA2T00077674001	N0.HOG0002897	DRIM domain-containing protein	Brassica_napus	114.693	-0.375303	0.0576359	0.157965	no	NA	candidate_gene_set	no
EUTSA_v10024182mg	EUTSA_v10024182mg	N0.HOG0002897	small subunit processome component 20 homolog	Eutrema_salsugineum	1334.24	0.978479	3.01721e-06	2.92813e-05	yes	NA	candidate_gene_set	no
EUTSA_v10009353mg	EUTSA_v10009353mg	N0.HOG0002897	DRIM domain-containing protein	Eutrema_salsugineum	9.08458	0.848807	0.328878	0.475322	no	NA	candidate_gene_set	no
Al_scaffold_0005_3070	Al_scaffold_0005_3070	N0.HOG0002932	Pentatricopeptide repeat-containing protein At3g60980, mitochondrial	Arabidopsis_lyrata	465.597	0.380788	0.052404	0.10484	no	NA	no	no
Al_scaffold_0005_1805	Al_scaffold_0005_1805	N0.HOG0002932	Pentatricopeptide repeat-containing protein At3g60980, mitochondrial	Arabidopsis_lyrata	144.744	-0.361801	0.29325	0.414355	no	NA	no	no
scaffold_503370_1	scaffold_503370.1	N0.HOG0002932	Pentatricopeptide repeat-containing protein At3g60980, mitochondrial	Arabidopsis_lyrata	253.007	-0.87848	0.000604345	0.00228123	yes	NA	no	no
Al_scaffold_0005_3165	Al_scaffold_0005_3165	N0.HOG0002932	Pentatricopeptide repeat-containing protein At3g60980, mitochondrial	Arabidopsis_lyrata	189.006	-1.18858	8.77724e-07	6.49369e-06	yes	NA	no	no
Al_scaffold_0003_2184	Al_scaffold_0003_2184	N0.HOG0002932	Pentatricopeptide repeat-containing protein At3g60980, mitochondrial	Arabidopsis_lyrata	0	NA	NA	NA	no	NA	no	no
AT3G60980	AT3G60980	N0.HOG0002932	Pentatricopeptide repeat-containing protein At3g60980, mitochondrial	Arabidopsis_thaliana	406.356	-0.722188	0.045511	0.174155	no	NA	no	no
GSBRNA2T00053766001	GSBRNA2T00053766001	N0.HOG0002932	Pentatricopeptide repeat-containing protein At3g60980, mitochondrial	Brassica_napus	0.686822	1.61767	0.538819	NA	no	NA	no	no
GSBRNA2T00028901001	GSBRNA2T00028901001	N0.HOG0002932	Pentatricopeptide repeat-containing protein At3g60980, mitochondrial	Brassica_napus	1.83838	-0.153812	0.920635	0.962272	no	NA	no	no
GSBRNA2T00155403001	GSBRNA2T00155403001	N0.HOG0002932	Pentatricopeptide repeat-containing protein At3g60980, mitochondrial	Brassica_napus	0	NA	NA	NA	no	NA	no	no
EUTSA_v10023497mg	EUTSA_v10023497mg	N0.HOG0002932	Pentatricopeptide repeat-containing protein At3g60980, mitochondrial	Eutrema_salsugineum	112.933	-0.600562	0.0306678	0.0766659	yes	NA	no	no
fgenesh2_kg_2__808__AT3G24550_1	fgenesh2_kg.2__808__AT3G24550.1	N0.HOG0002937	Proline-rich receptor-like protein kinase PERK1	Arabidopsis_lyrata	573.23	0.266316	0.178875	0.283211	no	NA	no	no
fgenesh2_kg_3__2668__AT3G24550_1	fgenesh2_kg.3__2668__AT3G24550.1	N0.HOG0002937	Proline-rich receptor-like protein kinase PERK1	Arabidopsis_lyrata	802.077	-0.616652	0.00352718	0.01061	yes	NA	no	no
fgenesh1_pm_C_scaffold_3002160	fgenesh1_pm.C_scaffold_3002160	N0.HOG0002937	Proline-rich receptor-like protein kinase PERK2	Arabidopsis_lyrata	146.482	-1.02697	0.0021543	0.00690774	yes	NA	no	no
Al_scaffold_0003_2708	Al_scaffold_0003_2708	N0.HOG0002937	Proline-rich receptor-like protein kinase PERK3	Arabidopsis_lyrata	0	NA	NA	NA	no	NA	no	no
AT3G24540	AT3G24540	N0.HOG0002937	Proline-rich receptor-like protein kinase PERK3	Arabidopsis_thaliana	2.04168	0.102546	0.945269	0.968134	no	NA	no	no
AT3G24550	AT3G24550	N0.HOG0002937	Proline-rich receptor-like protein kinase PERK1	Arabidopsis_thaliana	1470.57	-0.750349	0.0515129	0.186696	no	NA	no	no
GSBRNA2T00068078001	GSBRNA2T00068078001	N0.HOG0002937	Proline-rich receptor-like protein kinase PERK1	Brassica_napus	524.376	0.180803	0.0409454	0.121068	no	NA	no	no
GSBRNA2T00128260001	GSBRNA2T00128260001	N0.HOG0002937	Proline-rich receptor-like protein kinase PERK1	Brassica_napus	877.403	-0.711494	2.76082e-22	6.44176e-21	yes	NA	no	no
EUTSA_v10002434mg	EUTSA_v10002434mg	N0.HOG0002937	Proline-rich receptor-like protein kinase PERK1	Eutrema_salsugineum	1454.55	-0.465736	0.000315975	0.00166383	yes	NA	no	no
EUTSA_v10002411mg	EUTSA_v10002411mg	N0.HOG0002937	Proline-rich receptor-like protein kinase PERK2	Eutrema_salsugineum	1.12906	-3.95091	0.255168	NA	no	NA	no	no
fgenesh2_kg_7__685__AT4G34200_1	fgenesh2_kg.7__685__AT4G34200.1	N0.HOG0002943	D-3-phosphoglycerate dehydrogenase 1, chloroplastic	Arabidopsis_lyrata	2998.77	-1.14335	8.14891e-08	7.45075e-07	yes	1	candidate_gene_set	no
Al_scaffold_0003_3396	Al_scaffold_0003_3396	N0.HOG0002943	D-3-phosphoglycerate dehydrogenase 1, chloroplastic	Arabidopsis_lyrata	178.616	-1.19742	0.000130929	0.000585127	yes	1	candidate_gene_set	no
AT4G34200	AT4G34200	N0.HOG0002943	D-3-phosphoglycerate dehydrogenase 1, chloroplastic	Arabidopsis_thaliana	2551.06	0.0157334	0.94691	0.969369	no	1	candidate_gene_set	no
GSBRNA2T00121296001	GSBRNA2T00121296001	N0.HOG0002943	D-3-phosphoglycerate dehydrogenase 1, chloroplastic	Brassica_napus	0.962113	-3.33307	0.11738	NA	no	0.540746	candidate_gene_set	no
EUTSA_v10022606mg	EUTSA_v10022606mg	N0.HOG0002943	D-3-phosphoglycerate dehydrogenase 1, chloroplastic	Eutrema_salsugineum	462.341	0.196998	0.361772	0.507719	no	1	candidate_gene_set	no
EUTSA_v10024715mg	EUTSA_v10024715mg	N0.HOG0002943	D-3-phosphoglycerate dehydrogenase 1, chloroplastic	Eutrema_salsugineum	2499.84	0.0299759	0.850561	0.906103	no	1	candidate_gene_set	no
fgenesh1_pg_C_scaffold_8001398	fgenesh1_pg.C_scaffold_8001398	N0.HOG0002953	Cystatin-like protein	Arabidopsis_lyrata	1.65659	0.887116	0.685632	0.775406	no	NA	no	no
Al_scaffold_0003_518	Al_scaffold_0003_518	N0.HOG0002953	Cystatin-like protein	Arabidopsis_lyrata	0.111395	0.731358	0.857754	NA	no	NA	no	no
Al_scaffold_0003_516	Al_scaffold_0003_516	N0.HOG0002953	Cystatin-like protein	Arabidopsis_lyrata	71.3388	-0.930045	0.0251855	0.0570212	yes	NA	no	no
fgenesh1_pg_C_scaffold_1003604	fgenesh1_pg.C_scaffold_1003604	N0.HOG0002953	pheromone-processing carboxypeptidase KEX1-like	Arabidopsis_lyrata	0	NA	NA	NA	no	NA	no	no
fgenesh1_pg_C_scaffold_6002133	fgenesh1_pg.C_scaffold_6002133	N0.HOG0002953	Cystatin-like protein	Arabidopsis_lyrata	0	NA	NA	NA	no	NA	no	no
scaffold_30400003_1	scaffold_30400003.1	N0.HOG0002953	Cystatin/monellin superfamily protein	Arabidopsis_lyrata	0	NA	NA	NA	no	NA	no	no
AT3G05450	AT3G05450	N0.HOG0002953	Cystatin-like protein	Arabidopsis_thaliana	0.152322	-1.81671	0.655839	NA	no	NA	no	no
GSBRNA2T00038574001	GSBRNA2T00038574001	N0.HOG0002953	Cystatin/monellin superfamily protein	Brassica_napus	19.6375	0.495281	0.266149	0.476191	no	NA	no	no
GSBRNA2T00119968001	GSBRNA2T00119968001	N0.HOG0002953	Cystatin/monellin superfamily protein	Brassica_napus	0.492494	-0.763839	0.796627	NA	no	NA	no	no
EUTSA_v10021511mg	EUTSA_v10021511mg	N0.HOG0002953	RING finger protein PFF0165c-like isoform X2	Eutrema_salsugineum	2419.32	-0.135971	0.281686	0.424417	no	NA	no	no
fgenesh2_kg_5__1697__AT3G53320_1	fgenesh2_kg.5__1697__AT3G53320.1	N0.HOG0002969	Pept_C1 domain-containing protein	Arabidopsis_lyrata	79.7883	0.569826	0.215174	0.327941	no	NA	no	no
scaffold_104885_1	scaffold_104885.1	N0.HOG0002969	cell wall protein RBR3 isoform X1	Arabidopsis_lyrata	223.33	0.522371	0.0264923	0.059468	yes	NA	no	no
AT3G53320	AT3G53320	N0.HOG0002969	flocculation protein FLO11	Arabidopsis_thaliana	100.521	0.82704	0.0657505	0.214024	no	NA	no	no
GSBRNA2T00129474001	GSBRNA2T00129474001	N0.HOG0002969	flocculation protein FLO11	Brassica_napus	6.25089	0.832418	0.287242	0.499451	no	NA	no	no
GSBRNA2T00109109001	GSBRNA2T00109109001	N0.HOG0002969	flocculation protein FLO11	Brassica_napus	10.2919	-0.356123	0.56617	0.752374	no	NA	no	no
EUTSA_v10010259mg	EUTSA_v10010259mg	N0.HOG0002969	flocculation protein FLO11	Eutrema_salsugineum	426.535	0.450043	0.00604191	0.0202381	yes	NA	no	no
fgenesh2_kg_2__98__AT1G63900_1	fgenesh2_kg.2__98__AT1G63900.1	N0.HOG0002990	E3 ubiquitin-protein ligase SP1	Arabidopsis_lyrata	729.739	0.762449	0.000474731	0.001841	yes	NA	no	no
AT1G63900	AT1G63900	N0.HOG0002990	E3 ubiquitin-protein ligase SP1	Arabidopsis_thaliana	508.62	-0.0920746	0.8279	0.89777	no	NA	no	no
GSBRNA2T00056446001	GSBRNA2T00056446001	N0.HOG0002990	E3 ubiquitin-protein ligase SP1	Brassica_napus	208.831	0.287081	0.0450329	0.130655	no	NA	no	no
EUTSA_v10024073mg	EUTSA_v10024073mg	N0.HOG0002990	E3 ubiquitin-protein ligase SP1	Eutrema_salsugineum	80.1064	1.59882	5.14136e-07	5.96874e-06	yes	NA	no	no
EUTSA_v10008106mg	EUTSA_v10008106mg	N0.HOG0002990	E3 ubiquitin-protein ligase SP1	Eutrema_salsugineum	2354.56	-0.41591	0.0100917	0.030856	yes	NA	no	no
Al_scaffold_0005_933	Al_scaffold_0005_933	N0.HOG0002992	Amino acid transporter AVT6A	Arabidopsis_lyrata	6078.94	0.614166	0.00642828	0.0177678	yes	NA	no	no
AT3G30390	AT3G30390	N0.HOG0002992	Amino acid transporter AVT6A	Arabidopsis_thaliana	9680.21	-0.657498	0.120096	0.296921	no	NA	no	no
GSBRNA2T00144472001	GSBRNA2T00144472001	N0.HOG0002992	Amino acid transporter AVT6A	Brassica_napus	316.322	0.145489	0.224483	0.424912	no	NA	no	no
EUTSA_v10004179mg	EUTSA_v10004179mg	N0.HOG0002992	Amino acid transporter AVT6A	Eutrema_salsugineum	5615.79	-0.308888	0.026277	0.0674232	yes	NA	no	no
EUTSA_v10019785mg	EUTSA_v10019785mg	N0.HOG0002992	Amino acid transporter AVT6A	Eutrema_salsugineum	0	NA	NA	NA	no	NA	no	no
fgenesh1_pg_C_scaffold_6002278	fgenesh1_pg.C_scaffold_6002278	N0.HOG0003007	Eukaryotic translation initiation factor 3 subunit B	Arabidopsis_lyrata	839.531	0.688492	0.000235638	0.000989895	yes	NA	no	no
fgenesh2_kg_6__2567__AT5G27640_2	fgenesh2_kg.6__2567__AT5G27640.2	N0.HOG0003007	Eukaryotic translation initiation factor 3 subunit B	Arabidopsis_lyrata	1485.45	0.216017	0.26195	0.38058	no	NA	no	no
fgenesh2_kg_6__2697__AT5G25780_1	fgenesh2_kg.6__2697__AT5G25780.1	N0.HOG0003007	Eukaryotic translation initiation factor 3 subunit B	Arabidopsis_lyrata	1469.83	-0.346641	0.0876004	0.159584	no	NA	no	no
Al_scaffold_0006_2821	Al_scaffold_0006_2821	N0.HOG0003007	Eukaryotic translation initiation factor 3 subunit B	Arabidopsis_lyrata	1.93965	-4.51568	0.0924852	0.166982	no	NA	no	no
fgenesh1_pg_C_scaffold_1003839	fgenesh1_pg.C_scaffold_1003839	N0.HOG0003007	Eukaryotic translation initiation factor 3 subunit B	Arabidopsis_lyrata	0	NA	NA	NA	no	NA	no	no
AT5G25780	AT5G25780	N0.HOG0003007	Eukaryotic translation initiation factor 3 subunit B	Arabidopsis_thaliana	627.288	0.549506	0.211871	0.404865	no	NA	no	no
AT5G27640	AT5G27640	N0.HOG0003007	Eukaryotic translation initiation factor 3 subunit B	Arabidopsis_thaliana	1719.51	0.371648	0.431326	0.60899	no	NA	no	no
GSBRNA2T00082328001	GSBRNA2T00082328001	N0.HOG0003007	Eukaryotic translation initiation factor 3 subunit B	Brassica_napus	21.6134	0.492605	0.247041	0.453223	no	NA	no	no
EUTSA_v10027018mg	EUTSA_v10027018mg	N0.HOG0003007	Eukaryotic translation initiation factor 3 subunit B	Eutrema_salsugineum	9.56995	2.07259	0.0411919	0.0969649	yes	NA	no	no
EUTSA_v10000061mg	EUTSA_v10000061mg	N0.HOG0003007	Eukaryotic translation initiation factor 3 subunit B	Eutrema_salsugineum	4934.38	-0.303185	0.00578766	0.0195304	yes	NA	no	no
scaffold_700722_1	scaffold_700722.1	N0.HOG0003008	Vacuolar-processing enzyme gamma-isozyme	Arabidopsis_lyrata	198.401	0.619978	0.0336011	0.072699	yes	0	no	no		1			MSA length = 550, the MSA looks good. The third Alyrata homolog is very fragmented and not expressed. Upregulated in Alyrata, Ahaliana and Bnapus, downregulated in Eutrema.		has “leaf senescence” (GO:0010150) and “response to JA” annotated (Tree see uniquely_enriched_in_Alyrata_exp_and_DE). AT4G32940: Vacuolar-processing enzyme gamma-isozyme
fgenesh2_kg_7__833__AT4G32940_1	fgenesh2_kg.7__833__AT4G32940.1	N0.HOG0003008	Vacuolar-processing enzyme gamma-isozyme	Arabidopsis_lyrata	4289.5	0.0640435	0.794638	0.856696	no	1	no	no
Al_scaffold_0006_3122	Al_scaffold_0006_3122	N0.HOG0003008	Unknown protein	Arabidopsis_lyrata	0	NA	NA	NA	no	NA	no	no
AT4G32940	AT4G32940	N0.HOG0003008	Vacuolar-processing enzyme gamma-isozyme	Arabidopsis_thaliana	8092.21	0.814195	0.000254678	0.00578118	yes	0.69395	no	no
GSBRNA2T00130664001	GSBRNA2T00130664001	N0.HOG0003008	Vacuolar-processing enzyme	Brassica_napus	240.971	0.922687	2.42999e-11	3.18191e-10	yes	0.27818	no	no
EUTSA_v10025034mg	EUTSA_v10025034mg	N0.HOG0003008	Vacuolar-processing enzyme gamma-isozyme	Eutrema_salsugineum	6691.68	-0.765957	1.09882e-06	1.18589e-05	yes	1	no	no
Al_scaffold_0007_400	Al_scaffold_0007_400	N0.HOG0003020	Ribonucleoside-diphosphate reductase large subunit	Arabidopsis_lyrata	110.076	0.761088	0.0122306	0.0307628	yes	NA	candidate_gene_set	no
Al_scaffold_0007_128	Al_scaffold_0007_128	N0.HOG0003020	Ribonucleoside-diphosphate reductase large subunit	Arabidopsis_lyrata	44.7105	0.0869346	0.830746	0.883674	no	NA	candidate_gene_set	no
fgenesh2_kg_4__104__AT2G21790_1	fgenesh2_kg.4__104__AT2G21790.1	N0.HOG0003020	Ribonucleoside-diphosphate reductase large subunit	Arabidopsis_lyrata	458.202	-0.25606	0.29005	0.41099	no	NA	candidate_gene_set	no
scaffold_200715_1	scaffold_200715.1	N0.HOG0003020	Ribonucleoside-diphosphate reductase large subunit	Arabidopsis_lyrata	0.897172	-2.25607	0.532047	NA	no	NA	candidate_gene_set	no
AT2G21790	AT2G21790	N0.HOG0003020	Ribonucleoside-diphosphate reductase large subunit	Arabidopsis_thaliana	1151.54	0.279571	0.613476	0.75258	no	NA	candidate_gene_set	no
GSBRNA2T00061134001	GSBRNA2T00061134001	N0.HOG0003020	Ribonucleoside-diphosphate reductase large subunit	Brassica_napus	44.6211	-1.53492	9.02204e-07	7.7305e-06	yes	NA	candidate_gene_set	no
GSBRNA2T00150913001	GSBRNA2T00150913001	N0.HOG0003020	Ribonucleoside-diphosphate reductase large subunit	Brassica_napus	27.6798	-2.0438	4.46224e-06	3.4812e-05	yes	NA	candidate_gene_set	no
EUTSA_v10024430mg	EUTSA_v10024430mg	N0.HOG0003020	Ribonucleoside-diphosphate reductase large subunit	Eutrema_salsugineum	1025.26	-0.156208	0.317187	0.462941	no	NA	candidate_gene_set	no
EUTSA_v10027643mg	EUTSA_v10027643mg	N0.HOG0003020	Ribonucleoside-diphosphate reductase large subunit	Eutrema_salsugineum	2313.58	-0.221601	0.113698	0.21497	no	NA	candidate_gene_set	no
EUTSA_v10000480mg	EUTSA_v10000480mg	N0.HOG0003020	Ribonucleoside-diphosphate reductase large subunit	Eutrema_salsugineum	0	NA	NA	NA	no	NA	candidate_gene_set	no
Al_scaffold_0007_3909	Al_scaffold_0007_3909	N0.HOG0003037	AB hydrolase-1 domain-containing protein	Arabidopsis_lyrata	9.51419	1.48437	0.230249	0.345457	no	NA	no	no
fgenesh1_pg_C_scaffold_7003333	fgenesh1_pg.C_scaffold_7003333	N0.HOG0003037	AB hydrolase-1 domain-containing protein	Arabidopsis_lyrata	45.0674	0.287846	0.499225	0.616084	no	NA	no	no
fgenesh1_pm_C_scaffold_7002855	fgenesh1_pm.C_scaffold_7002855	N0.HOG0003037	AB hydrolase-1 domain-containing protein	Arabidopsis_lyrata	255.411	-0.108099	0.706086	0.791067	no	NA	no	no
scaffold_704247_1	scaffold_704247.1	N0.HOG0003037	AB hydrolase-1 domain-containing protein	Arabidopsis_lyrata	289.281	-0.352522	0.100027	0.178039	no	NA	no	no
Al_scaffold_0686_1	Al_scaffold_0686_1	N0.HOG0003037	AB hydrolase-1 domain-containing protein	Arabidopsis_lyrata	876.795	-0.74596	1.59555e-05	8.93699e-05	yes	NA	no	no
fgenesh1_pg_C_scaffold_7003331	fgenesh1_pg.C_scaffold_7003331	N0.HOG0003037	AB hydrolase-1 domain-containing protein	Arabidopsis_lyrata	115.321	-1.18769	0.00189981	0.00618937	yes	NA	no	no
AT5G38360	AT5G38360	N0.HOG0003037	AB hydrolase-1 domain-containing protein	Arabidopsis_thaliana	469.354	-0.226547	0.377226	0.562086	no	NA	no	no
GSBRNA2T00011070001	GSBRNA2T00011070001	N0.HOG0003037	AB hydrolase-1 domain-containing protein	Brassica_napus	36.5059	-0.0675658	0.836295	0.916205	no	NA	no	no
GSBRNA2T00098484001	GSBRNA2T00098484001	N0.HOG0003037	AB hydrolase-1 domain-containing protein	Brassica_napus	48.0227	-0.144731	0.624086	0.791847	no	NA	no	no
EUTSA_v10027821mg	EUTSA_v10027821mg	N0.HOG0003037	AB hydrolase-1 domain-containing protein	Eutrema_salsugineum	569.083	-0.057303	0.73852	0.830282	no	NA	no	no
Al_scaffold_0009_86	Al_scaffold_0009_86	N0.HOG0003058	DUF295 domain-containing protein	Arabidopsis_lyrata	259.924	-1.69553	5.57316e-08	5.24214e-07	yes	1	no	no
scaffold_600263_1	scaffold_600263.1	N0.HOG0003058	DUF295 domain-containing protein	Arabidopsis_lyrata	15.8071	-2.65847	0.00380158	0.0113278	yes	1	no	no
scaffold_600347_1	scaffold_600347.1	N0.HOG0003058	DUF295 domain-containing protein	Arabidopsis_lyrata	0	NA	NA	NA	no	1	no	no
scaffold_600348_1	scaffold_600348.1	N0.HOG0003058	DUF295 domain-containing protein	Arabidopsis_lyrata	0	NA	NA	NA	no	0.0131579	no	no
AT5G03390	AT5G03390	N0.HOG0003058	DUF295 domain-containing protein	Arabidopsis_thaliana	159.886	-1.65387	0.000643938	0.0117041	yes	1	no	no
GSBRNA2T00045388001	GSBRNA2T00045388001	N0.HOG0003058	DUF295 domain-containing protein	Brassica_napus	0.353365	1.99112	0.577737	NA	no	0.252099	no	no
GSBRNA2T00101759001	GSBRNA2T00101759001	N0.HOG0003058	DUF295 domain-containing protein	Brassica_napus	11.5403	0.249591	0.664252	0.819026	no	1	no	no
GSBRNA2T00022065001	GSBRNA2T00022065001	N0.HOG0003058	DUF295 domain-containing protein	Brassica_napus	0	NA	NA	NA	no	0.0256554	no	no
GSBRNA2T00037264001	GSBRNA2T00037264001	N0.HOG0003058	DUF295 domain-containing protein	Brassica_napus	0	NA	NA	NA	no	1	no	no
EUTSA_v10013853mg	EUTSA_v10013853mg	N0.HOG0003058	DUF295 domain-containing protein	Eutrema_salsugineum	55.4373	-1.59476	0.00215076	0.0085477	yes	0.0198895	no	no
scaffold_402180_1	scaffold_402180.1	N0.HOG0003067	Peroxisomal acyl-coenzyme A oxidase 1	Arabidopsis_lyrata	17.5946	-4.38148	0.00209644	0.00674815	yes	1	no	no
Al_scaffold_0575_1	Al_scaffold_0575_1	N0.HOG0003067	Peroxisomal acyl-coenzyme A oxidase 1	Arabidopsis_lyrata	4.15706	-4.59188	0.063709	0.123324	no	1	no	no
AT2G35690	AT2G35690	N0.HOG0003067	Peroxisomal acyl-coenzyme A oxidase 1	Arabidopsis_thaliana	414.154	-0.0387855	0.865893	0.920887	no	1	no	no
GSBRNA2T00132396001	GSBRNA2T00132396001	N0.HOG0003067	Peroxisomal acyl-coenzyme A oxidase 1	Brassica_napus	138.255	0.244999	0.211739	0.4088	no	1	no	no
EUTSA_v10016360mg	EUTSA_v10016360mg	N0.HOG0003067	Peroxisomal acyl-coenzyme A oxidase 1	Eutrema_salsugineum	97.1301	1.4633	7.94335e-06	6.84058e-05	yes	1	no	no
Al_scaffold_0975_1	Al_scaffold_0975_1	N0.HOG0003070	Multiple organellar RNA editing factor 8, chloroplastic/mitochondrial	Arabidopsis_lyrata	493.251	-0.529564	0.00746042	0.0201677	yes	NA	no	no
fgenesh2_kg_3__1627__AT3G15000_1	fgenesh2_kg.3__1627__AT3G15000.1	N0.HOG0003070	Multiple organellar RNA editing factor 8, chloroplastic/mitochondrial	Arabidopsis_lyrata	4992.02	-0.530573	0.00963967	0.0250929	yes	NA	no	no
AT3G15000	AT3G15000	N0.HOG0003070	Multiple organellar RNA editing factor 8, chloroplastic/mitochondrial	Arabidopsis_thaliana	4337.1	-0.553039	0.23959	0.434126	no	NA	no	no
GSBRNA2T00104850001	GSBRNA2T00104850001	N0.HOG0003070	Multiple organellar RNA editing factor 8, chloroplastic/mitochondrial	Brassica_napus	43.449	-0.0721458	0.810719	0.902444	no	NA	no	no
GSBRNA2T00106166001	GSBRNA2T00106166001	N0.HOG0003070	Multiple organellar RNA editing factor 8, chloroplastic/mitochondrial	Brassica_napus	44.5959	-0.409774	0.182015	0.369009	no	NA	no	no
EUTSA_v10020847mg	EUTSA_v10020847mg	N0.HOG0003070	Multiple organellar RNA editing factor 8, chloroplastic/mitochondrial	Eutrema_salsugineum	6476.28	-0.251581	0.0287105	0.072581	yes	NA	no	no
fgenesh1_pg_C_scaffold_1003551	fgenesh1_pg.C_scaffold_1003551	N0.HOG0003081	Lysine histidine transporter-like 1	Arabidopsis_lyrata	131.824	0.361646	0.192246	0.2997	no	0.0701097	no	no
AT1G48640	AT1G48640	N0.HOG0003081	Lysine histidine transporter-like 1	Arabidopsis_thaliana	0.734785	-2.32439	0.416713	NA	no	0.0728173	no	no
GSBRNA2T00109679001	GSBRNA2T00109679001	N0.HOG0003081	Lysine histidine transporter 1	Brassica_napus	0.651933	-1.37782	0.58155	NA	no	0.139455	no	no
EUTSA_v10004214mg	EUTSA_v10004214mg	N0.HOG0003081	Lysine histidine transporter 1	Eutrema_salsugineum	16.748	-2.35808	0.000922583	0.00415917	yes	0.134088	no	no
EUTSA_v10011468mg	EUTSA_v10011468mg	N0.HOG0003081	Lysine histidine transporter-like 1	Eutrema_salsugineum	0.595164	-3.04255	0.427245	NA	no	0.0736459	no	no
fgenesh2_kg_4__2301__AT2G41620_1	fgenesh2_kg.4__2301__AT2G41620.1	N0.HOG0003117	Nuclear pore complex protein NUP93A	Arabidopsis_lyrata	1034.36	0.454702	0.0326022	0.0709533	yes	NA	no	no
fgenesh1_pg_C_scaffold_4002302	fgenesh1_pg.C_scaffold_4002302	N0.HOG0003117	Nuclear pore protein	Arabidopsis_lyrata	434.22	-1.17248	5.77696e-08	5.41487e-07	yes	NA	no	no
AT2G41620	AT2G41620	N0.HOG0003117	Nuclear pore complex protein NUP93A	Arabidopsis_thaliana	774.495	0.887452	0.0260842	0.128247	no	NA	no	no
GSBRNA2T00084644001	GSBRNA2T00084644001	N0.HOG0003117	Nuclear pore complex protein NUP93A	Brassica_napus	37.1356	-0.224973	0.481802	0.686507	no	NA	no	no
EUTSA_v10016231mg	EUTSA_v10016231mg	N0.HOG0003117	Nuclear pore complex protein NUP93A	Eutrema_salsugineum	1437.63	0.171274	0.20227	0.333201	no	NA	no	no
fgenesh1_pg_C_scaffold_8001268	fgenesh1_pg.C_scaffold_8001268	N0.HOG0003151	26S proteasome non-ATPase regulatory subunit 1 homolog A	Arabidopsis_lyrata	1.62739	4.02288	0.105901	0.18644	no	NA	no	no
fgenesh2_kg_1__420__AT1G04810_1	fgenesh2_kg.1__420__AT1G04810.1	N0.HOG0003151	26S proteasome non-ATPase regulatory subunit 1 homolog B	Arabidopsis_lyrata	968.516	0.666027	0.0117175	0.0296597	yes	NA	no	no
fgenesh2_kg_4__1269__AT2G32730_1	fgenesh2_kg.4__1269__AT2G32730.1	N0.HOG0003151	26S proteasome non-ATPase regulatory subunit 1 homolog A	Arabidopsis_lyrata	1357.32	0.435128	0.0563432	0.111342	no	NA	no	no
fgenesh1_pm_C_scaffold_2000458	fgenesh1_pm.C_scaffold_2000458	N0.HOG0003151	26S proteasome non-ATPase regulatory subunit 1 homolog A	Arabidopsis_lyrata	9.11939	0.122502	0.885814	0.923548	no	NA	no	no
AT2G32730	AT2G32730	N0.HOG0003151	26S proteasome non-ATPase regulatory subunit 1 homolog A	Arabidopsis_thaliana	1569.49	0.454165	0.39427	0.576459	no	NA	no	no
AT1G04810	AT1G04810	N0.HOG0003151	26S proteasome non-ATPase regulatory subunit 1 homolog B	Arabidopsis_thaliana	942.652	0.427967	0.382013	0.566005	no	NA	no	no
GSBRNA2T00132213001	GSBRNA2T00132213001	N0.HOG0003151	26S proteasome non-ATPase regulatory subunit 1 homolog A	Brassica_napus	224.608	0.353188	0.0104402	0.0397464	yes	NA	no	no
GSBRNA2T00006450001	GSBRNA2T00006450001	N0.HOG0003151	26S proteasome non-ATPase regulatory subunit 1 homolog A	Brassica_napus	453.227	-0.178305	0.0646494	0.172615	no	NA	no	no
EUTSA_v10006675mg	EUTSA_v10006675mg	N0.HOG0003151	26S proteasome non-ATPase regulatory subunit 1 homolog B	Eutrema_salsugineum	1023.87	0.0860634	0.550173	0.684268	no	NA	no	no
EUTSA_v10016177mg	EUTSA_v10016177mg	N0.HOG0003151	26S proteasome non-ATPase regulatory subunit 1 homolog A	Eutrema_salsugineum	4484.28	-0.308019	0.00479769	0.0167209	yes	NA	no	no
fgenesh1_pg_C_scaffold_8002211	fgenesh1_pg.C_scaffold_8002211	N0.HOG0003153	AT-hook motif nuclear-localized protein 6	Arabidopsis_lyrata	647.192	-0.2858	0.10086	0.179273	no	NA	no	no
AT5G62270	AT5G62270	N0.HOG0003153	Protein GAMETE CELL DEFECTIVE 1, mitochondrial	Arabidopsis_thaliana	825.722	0.617843	0.163676	0.351668	no	NA	no	no
GSBRNA2T00109838001	GSBRNA2T00109838001	N0.HOG0003153	Protein GAMETE CELL DEFECTIVE 1, mitochondrial	Brassica_napus	70.4038	0.0562226	0.82518	0.909692	no	NA	no	no
GSBRNA2T00145709001	GSBRNA2T00145709001	N0.HOG0003153	Protein GAMETE CELL DEFECTIVE 1, mitochondrial	Brassica_napus	195.764	-0.00392362	0.977754	0.988013	no	NA	no	no
GSBRNA2T00014358001	GSBRNA2T00014358001	N0.HOG0003153	Protein GAMETE CELL DEFECTIVE 1, mitochondrial	Brassica_napus	0	NA	NA	NA	no	NA	no	no
GSBRNA2T00046050001	GSBRNA2T00046050001	N0.HOG0003153	Protein GAMETE CELL DEFECTIVE 1, mitochondrial	Brassica_napus	0	NA	NA	NA	no	NA	no	no
EUTSA_v10010049mg	EUTSA_v10010049mg	N0.HOG0003153	Protein GAMETE CELL DEFECTIVE 1, mitochondrial	Eutrema_salsugineum	614.485	1.03734	5.48418e-09	9.97411e-08	yes	NA	no	no
EUTSA_v10000666mg	EUTSA_v10000666mg	N0.HOG0003153	Protein GAMETE CELL DEFECTIVE 1, mitochondrial	Eutrema_salsugineum	890.369	0.832469	2.50717e-08	3.93681e-07	yes	NA	no	no
EUTSA_v10026429mg	EUTSA_v10026429mg	N0.HOG0003153	Protein GAMETE CELL DEFECTIVE 1, mitochondrial	Eutrema_salsugineum	314.334	0.0745654	0.688058	0.793162	no	NA	no	no
EUTSA_v10004417mg	EUTSA_v10004417mg	N0.HOG0003153	Protein GAMETE CELL DEFECTIVE 1, mitochondrial	Eutrema_salsugineum	828.869	-0.0638566	0.640498	0.757302	no	NA	no	no
fgenesh2_kg_4__2751__AT2G45540_1	fgenesh2_kg.4__2751__AT2G45540.1	N0.HOG0003155	BEACH domain-containing protein C2	Arabidopsis_lyrata	1171.76	0.849354	0.0147241	0.0359429	yes	NA	no	no
fgenesh1_pg_C_scaffold_937000001	fgenesh1_pg.C_scaffold_937000001	N0.HOG0003155	BEACH domain-containing protein C2	Arabidopsis_lyrata	23.1693	-0.241537	0.733599	0.811112	no	NA	no	no
AT2G45540	AT2G45540	N0.HOG0003155	BEACH domain-containing protein C2	Arabidopsis_thaliana	1322.22	1.17716	0.0157605	0.0961038	yes	NA	no	no
GSBRNA2T00116716001	GSBRNA2T00116716001	N0.HOG0003155	BEACH domain-containing protein C2	Brassica_napus	327.329	-0.681428	1.22292e-09	1.40734e-08	yes	NA	no	no
EUTSA_v10001277mg	EUTSA_v10001277mg	N0.HOG0003155	BEACH domain-containing protein C2	Eutrema_salsugineum	3635.71	-0.0905633	0.542085	0.677202	no	NA	no	no
fgenesh1_pm_C_scaffold_3000132	fgenesh1_pm.C_scaffold_3000132	N0.HOG0003186	tRNA_int_end_N2 domain-containing protein	Arabidopsis_lyrata	79.9392	1.25444	0.000772137	0.00282595	yes	1	no	no
fgenesh2_kg_5__2172__AT3G57360_1	fgenesh2_kg.5__2172__AT3G57360.1	N0.HOG0003186	tRNA_int_end_N2 domain-containing protein	Arabidopsis_lyrata	124.609	0.628145	0.0519745	0.104161	no	1	no	no
AT3G57360	AT3G57360	N0.HOG0003186	tRNA_int_end_N2 domain-containing protein	Arabidopsis_thaliana	92.4889	0.846318	0.137248	0.318929	no	1	no	no
AT3G02370	AT3G02370	N0.HOG0003186	tRNA_int_end_N2 domain-containing protein	Arabidopsis_thaliana	81.1534	0.838898	0.076943	0.232387	no	1	no	no
GSBRNA2T00155835001	GSBRNA2T00155835001	N0.HOG0003186	tRNA_int_end_N2 domain-containing protein	Brassica_napus	2.66773	0.12492	0.914378	0.95973	no	1	no	no
GSBRNA2T00121988001	GSBRNA2T00121988001	N0.HOG0003186	tRNA_int_end_N2 domain-containing protein	Brassica_napus	2.78484	-1.55645	0.237084	0.44103	no	0.282407	no	no
EUTSA_v10008553mg	EUTSA_v10008553mg	N0.HOG0003186	tRNA_int_end_N2 domain-containing protein	Eutrema_salsugineum	1074.32	-0.581086	0.000241008	0.00131585	yes	1	no	no
EUTSA_v10006455mg	EUTSA_v10006455mg	N0.HOG0003186	tRNA_int_end_N2 domain-containing protein	Eutrema_salsugineum	0	NA	NA	NA	no	1	no	no
EUTSA_v10009639mg	EUTSA_v10009639mg	N0.HOG0003186	tRNA_int_end_N2 domain-containing protein	Eutrema_salsugineum	0	NA	NA	NA	no	1	no	no
EUTSA_v10009908mg	EUTSA_v10009908mg	N0.HOG0003186	tRNA_int_end_N2 domain-containing protein	Eutrema_salsugineum	0	NA	NA	NA	no	0.0348337	no	no
fgenesh2_kg_3__1671__AT3G15351_1	fgenesh2_kg.3__1671__AT3G15351.1	N0.HOG0003213	p53 and DNA damage-regulated protein 1	Arabidopsis_lyrata	184.06	0.394084	0.311163	0.432785	no	NA	candidate_gene_set	no
fgenesh1_pm_C_scaffold_5000625	fgenesh1_pm.C_scaffold_5000625	N0.HOG0003213	p53 and DNA damage-regulated protein 1	Arabidopsis_lyrata	58.6226	0.19312	0.607317	0.711132	no	NA	candidate_gene_set	no
AT3G15351	AT3G15351	N0.HOG0003213	p53 and DNA damage-regulated protein 1	Arabidopsis_thaliana	298.723	-0.0415543	0.899969	0.941741	no	NA	candidate_gene_set	no
GSBRNA2T00018129001	GSBRNA2T00018129001	N0.HOG0003213	p53 and DNA damage-regulated protein 1	Brassica_napus	58.2225	0.827986	0.00379523	0.0167271	yes	NA	candidate_gene_set	no
GSBRNA2T00009976001	GSBRNA2T00009976001	N0.HOG0003213	p53 and DNA damage-regulated protein 1	Brassica_napus	29.8421	0.444291	0.218745	0.417563	no	NA	candidate_gene_set	no
EUTSA_v10023724mg	EUTSA_v10023724mg	N0.HOG0003213	p53 and DNA damage-regulated protein 1	Eutrema_salsugineum	527.118	-0.0870235	0.606913	0.731324	no	NA	candidate_gene_set	no
EUTSA_v10009921mg	EUTSA_v10009921mg	N0.HOG0003213	p53 and DNA damage-regulated protein 1	Eutrema_salsugineum	33.0382	-0.402889	0.581987	0.711604	no	NA	candidate_gene_set	no
EUTSA_v10021656mg	EUTSA_v10021656mg	N0.HOG0003213	p53 and DNA damage-regulated protein 1	Eutrema_salsugineum	669.304	-0.406625	0.0178264	0.0491756	yes	NA	candidate_gene_set	no
EUTSA_v10009904mg	EUTSA_v10009904mg	N0.HOG0003213	p53 and DNA damage-regulated protein 1	Eutrema_salsugineum	160.654	-0.596257	0.0188172	0.0512853	yes	NA	candidate_gene_set	no
EUTSA_v10009807mg	EUTSA_v10009807mg	N0.HOG0003213	p53 and DNA damage-regulated protein 1	Eutrema_salsugineum	1.57225	-1.94787	0.422488	0.56802	no	NA	candidate_gene_set	no
fgenesh1_pm_C_scaffold_7000084	fgenesh1_pm.C_scaffold_7000084	N0.HOG0003239	Kinesin-like protein KIN-7D, mitochondrial	Arabidopsis_lyrata	398.699	0.729375	0.0588216	0.115445	no	NA	no	no
AT4G39050	AT4G39050	N0.HOG0003239	Kinesin-like protein KIN-7D, mitochondrial	Arabidopsis_thaliana	518.635	0.637003	0.293228	0.487886	no	NA	no	no
GSBRNA2T00150886001	GSBRNA2T00150886001	N0.HOG0003239	Kinesin-like protein KIN-7D, mitochondrial	Brassica_napus	11.406	-0.796709	0.185158	0.373446	no	NA	no	no
GSBRNA2T00100313001	GSBRNA2T00100313001	N0.HOG0003239	Kinesin-like protein KIN-7D, mitochondrial	Brassica_napus	162.847	-1.49602	2.00693e-20	4.34229e-19	yes	NA	no	no
EUTSA_v10000564mg	EUTSA_v10000564mg	N0.HOG0003239	Kinesin-like protein KIN-7M, chloroplastic	Eutrema_salsugineum	307.088	0.615903	0.00145214	0.00610544	yes	NA	no	no
EUTSA_v10024289mg	EUTSA_v10024289mg	N0.HOG0003239	Kinesin-like protein KIN-7D, mitochondrial	Eutrema_salsugineum	3030.37	0.407077	0.0140969	0.0405304	yes	NA	no	no
scaffold_200746_1	scaffold_200746.1	N0.HOG0003274	ATP phosphoribosyltransferase 1, chloroplastic	Arabidopsis_lyrata	2662.51	-0.923909	5.40935e-09	6.12661e-08	yes	1	no	no
scaffold_200748_1	scaffold_200748.1	N0.HOG0003274	ATP phosphoribosyltransferase 1, chloroplastic	Arabidopsis_lyrata	0	NA	NA	NA	no	1	no	no
AT1G58080	AT1G58080	N0.HOG0003274	ATP phosphoribosyltransferase 1, chloroplastic	Arabidopsis_thaliana	3003.52	-1.13359	0.00324971	0.035771	yes	1	no	no
GSBRNA2T00024207001	GSBRNA2T00024207001	N0.HOG0003274	ATP phosphoribosyltransferase 1, chloroplastic	Brassica_napus	282.192	-2.54546	2.62078e-73	1.81708e-71	yes	0.895224	no	no
EUTSA_v10023501mg	EUTSA_v10023501mg	N0.HOG0003274	ATP phosphoribosyltransferase 1, chloroplastic	Eutrema_salsugineum	2429.59	-0.892682	1.33925e-09	2.79769e-08	yes	1	no	no
scaffold_603593_1	scaffold_603593.1	N0.HOG0003301	Cyclin-dependent kinase D-3	Arabidopsis_lyrata	5.28569	1.75888	0.162738	0.262739	no	NA	no	no
fgenesh2_kg_1__1975__AT1G18040_1	fgenesh2_kg.1__1975__AT1G18040.1	N0.HOG0003301	Cyclin-dependent kinase D-3	Arabidopsis_lyrata	108.131	-0.825101	0.0145008	0.0355141	yes	NA	no	no
AT1G18040	AT1G18040	N0.HOG0003301	Cyclin-dependent kinase D-3	Arabidopsis_thaliana	180.887	-0.0265701	0.916815	0.950884	no	NA	no	no
GSBRNA2T00016221001	GSBRNA2T00016221001	N0.HOG0003301	Cyclin-dependent kinase D-3	Brassica_napus	9.38695	0.22578	0.728583	0.858485	no	NA	no	no
EUTSA_v10007847mg	EUTSA_v10007847mg	N0.HOG0003301	Cyclin-dependent kinase D-3	Eutrema_salsugineum	436.257	-0.558524	0.00119689	0.00518644	yes	NA	no	no
fgenesh2_kg_2__1998__AT1G77060_1	fgenesh2_kg.2__1998__AT1G77060.1	N0.HOG0003320	Carboxyvinyl-carboxyphosphonate phosphorylmutase, chloroplastic	Arabidopsis_lyrata	283.56	-2.37433	8.13686e-21	4.93444e-19	yes	1	no	no
AT1G77060	AT1G77060	N0.HOG0003320	Carboxyvinyl-carboxyphosphonate phosphorylmutase, chloroplastic	Arabidopsis_thaliana	740.431	-0.336312	0.144284	0.327508	no	1	no	no
GSBRNA2T00146539001	GSBRNA2T00146539001	N0.HOG0003320	Carboxyvinyl-carboxyphosphonate phosphorylmutase, chloroplastic	Brassica_napus	6.72611	0.41195	0.58233	0.763805	no	1	no	no
GSBRNA2T00147855001	GSBRNA2T00147855001	N0.HOG0003320	Carboxyvinyl-carboxyphosphonate phosphorylmutase, chloroplastic	Brassica_napus	332.236	-1.21349	1.30216e-25	3.39034e-24	yes	1	no	no
EUTSA_v10018825mg	EUTSA_v10018825mg	N0.HOG0003320	Carboxyvinyl-carboxyphosphonate phosphorylmutase, chloroplastic	Eutrema_salsugineum	895.665	-0.950057	8.43999e-10	1.86236e-08	yes	1	no	no
EUTSA_v10000228mg	EUTSA_v10000228mg	N0.HOG0003320	Carboxyvinyl-carboxyphosphonate phosphorylmutase, chloroplastic	Eutrema_salsugineum	254.946	-1.2026	1.67641e-09	3.42501e-08	yes	1	no	no
scaffold_201216_1	scaffold_201216.1	N0.HOG0003387	Acyl-coenzyme A oxidase 3, peroxisomal	Arabidopsis_lyrata	1.27612	3.6727	0.159804	0.259053	no	0.000181403	no	no
scaffold_100627_1	scaffold_100627.1	N0.HOG0003387	Acyl-coenzyme A oxidase 3, peroxisomal	Arabidopsis_lyrata	78.5681	-1.27911	0.000357373	0.0014298	yes	0.42827	no	no
AT1G06310	AT1G06310	N0.HOG0003387	Acyl-coenzyme A oxidase 3, peroxisomal	Arabidopsis_thaliana	2.16354	-0.371953	0.847169	0.909452	no	0.224097	no	no
GSBRNA2T00022731001	GSBRNA2T00022731001	N0.HOG0003387	Acyl-coenzyme A oxidase 3, peroxisomal	Brassica_napus	0.158244	-0.853427	0.834332	NA	no	0.00134188	no	no
EUTSA_v10009440mg	EUTSA_v10009440mg	N0.HOG0003387	Acyl-coenzyme A oxidase 3, peroxisomal	Eutrema_salsugineum	13.161	-2.01978	0.00733862	0.0237345	yes	1	no	no
fgenesh2_kg_2__1229__AT1G69640_1	fgenesh2_kg.2__1229__AT1G69640.1	N0.HOG0003404	Sphinganine C4-monooxygenase 1	Arabidopsis_lyrata	1962.89	0.677296	0.00251228	0.00790714	yes	1	no	no
scaffold_102829_1	scaffold_102829.1	N0.HOG0003404	Sphinganine C4-monooxygenase 1	Arabidopsis_lyrata	37.9682	-0.243436	0.665923	0.759933	no	1	no	no
AT1G69640	AT1G69640	N0.HOG0003404	Sphinganine C4-monooxygenase 1	Arabidopsis_thaliana	1787.05	-0.380401	0.197065	0.389347	no	1	no	no
GSBRNA2T00008202001	GSBRNA2T00008202001	N0.HOG0003404	Sphinganine C4-monooxygenase 1	Brassica_napus	116.183	0.707452	0.000104396	0.000656237	yes	1	no	no
GSBRNA2T00101916001	GSBRNA2T00101916001	N0.HOG0003404	Sphinganine C4-monooxygenase 1	Brassica_napus	0.158244	-0.853427	0.834332	NA	no	1	no	no
EUTSA_v10019024mg	EUTSA_v10019024mg	N0.HOG0003404	Sphinganine C4-monooxygenase 1	Eutrema_salsugineum	2667.02	-0.343201	0.0221631	0.0587715	yes	1	no	no
fgenesh2_kg_4__1080__AT2G30970_1	fgenesh2_kg.4__1080__AT2G30970.1	N0.HOG0003531	Aspartate aminotransferase, mitochondrial	Arabidopsis_lyrata	1209	0.0596107	0.724693	0.804538	no	1	no	no
AT2G30970	AT2G30970	N0.HOG0003531	Aspartate aminotransferase, mitochondrial	Arabidopsis_thaliana	1346.98	0.143278	0.711855	0.821462	no	1	no	no
GSBRNA2T00007601001	GSBRNA2T00007601001	N0.HOG0003531	Aspartate aminotransferase, mitochondrial	Brassica_napus	78.7606	-0.217463	0.374043	0.588292	no	0.0889656	no	no
GSBRNA2T00025422001	GSBRNA2T00025422001	N0.HOG0003531	Aspartate aminotransferase, mitochondrial	Brassica_napus	141.969	-0.277523	0.104909	0.248302	no	1	no	no
EUTSA_v10016781mg	EUTSA_v10016781mg	N0.HOG0003531	Aspartate aminotransferase, mitochondrial	Eutrema_salsugineum	0.170096	0.282029	0.944897	NA	no	1	no	no
EUTSA_v10017805mg	EUTSA_v10017805mg	N0.HOG0003531	Aspartate aminotransferase, mitochondrial	Eutrema_salsugineum	0.111646	0.282029	0.944897	NA	no	1.35904e-10	no	no
EUTSA_v10016690mg	EUTSA_v10016690mg	N0.HOG0003531	Aspartate aminotransferase, mitochondrial	Eutrema_salsugineum	5158.44	-0.459148	7.99842e-05	0.000507245	yes	1	no	no
EUTSA_v100176310mg	EUTSA_v100176310mg	N0.HOG0003531	Aspartate aminotransferase, mitochondrial	Eutrema_salsugineum	0.455059	-2.63344	0.513451	NA	no	1	no	no
EUTSA_v10016910mg	EUTSA_v10016910mg	N0.HOG0003531	Aspartate aminotransferase, mitochondrial	Eutrema_salsugineum	0	NA	NA	NA	no	1	no	no
EUTSA_v10017723mg	EUTSA_v10017723mg	N0.HOG0003531	Aspartate aminotransferase, mitochondrial	Eutrema_salsugineum	0	NA	NA	NA	no	0	no	no
fgenesh2_kg_4__2010__AT2G39310_1	fgenesh2_kg.4__2010__AT2G39310.1	N0.HOG0003547	Jacalin-related lectin 22	Arabidopsis_lyrata	617.793	1.70485	1.64728e-09	2.02556e-08	yes	NA	no	no
fgenesh2_kg_4__2013__AT2G39330_1	fgenesh2_kg.4__2013__AT2G39330.1	N0.HOG0003547	Jacalin-related lectin 23	Arabidopsis_lyrata	5335.58	-0.0945231	0.746703	0.821669	no	NA	no	no
fgenesh2_kg_5__1060__AT2G39310_1	fgenesh2_kg.5__1060__AT2G39310.1	N0.HOG0003547	Jacalin-related lectin 22	Arabidopsis_lyrata	15.1457	-2.39111	0.0016163	0.00538882	yes	NA	no	no
scaffold_501608_1	scaffold_501608.1	N0.HOG0003547	Jacalin-related lectin 23	Arabidopsis_lyrata	0	NA	NA	NA	no	NA	no	no
AT2G39330	AT2G39330	N0.HOG0003547	Jacalin-related lectin 23	Arabidopsis_thaliana	1654.77	2.45905	1.93011e-05	0.000734663	yes	NA	no	no
AT2G39310	AT2G39310	N0.HOG0003547	Jacalin-related lectin 22	Arabidopsis_thaliana	416.573	1.68412	1.181e-05	0.000496266	yes	NA	no	no
GSBRNA2T00080593001	GSBRNA2T00080593001	N0.HOG0003547	Jacalin-related lectin 23	Brassica_napus	186.795	0.526099	0.000521577	0.00286082	yes	NA	no	no
GSBRNA2T00116845001	GSBRNA2T00116845001	N0.HOG0003547	Jacalin-related lectin 22	Brassica_napus	16.744	-1.15108	0.0185559	0.0638917	yes	NA	no	no
EUTSA_v10017628mg	EUTSA_v10017628mg	N0.HOG0003547	Jacalin-related lectin 22	Eutrema_salsugineum	376.613	0.138977	0.563702	0.696559	no	NA	no	no
EUTSA_v10016631mg	EUTSA_v10016631mg	N0.HOG0003547	Jacalin-related lectin 22	Eutrema_salsugineum	15066.1	-0.205115	0.145783	0.260104	no	NA	no	no
fgenesh2_kg_4__2322__AT2G41810_1	fgenesh2_kg.4__2322__AT2G41810.1	N0.HOG0003558	Galactose-binding domain-like protein	Arabidopsis_lyrata	12.4103	-1.58666	0.08021	0.14882	no	1	no	no
AT2G41810	AT2G41810	N0.HOG0003558	Galactose-binding domain-like protein	Arabidopsis_thaliana	6.80257	0.24424	0.779038	0.868032	no	1	no	no
GSBRNA2T00091672001	GSBRNA2T00091672001	N0.HOG0003558	Galactose-binding domain-like	Brassica_napus	0	NA	NA	NA	no	0.124783	no	no
EUTSA_v10016825mg	EUTSA_v10016825mg	N0.HOG0003558	Galactose-binding domain-like protein	Eutrema_salsugineum	3.43838	-4.5181	0.0123262	0.0362528	yes	1	no	no
EUTSA_v10017674mg	EUTSA_v10017674mg	N0.HOG0003558	Galactose-binding domain-like protein	Eutrema_salsugineum	0	NA	NA	NA	no	0.0130912	no	no
fgenesh2_kg_6__1582__AT5G15980_1	fgenesh2_kg.6__1582__AT5G15980.1	N0.HOG0003671	Pentatricopeptide repeat-containing protein At5g15980, mitochondrial	Arabidopsis_lyrata	284.175	0.386994	0.0849727	0.155854	no	1	no	no
AT5G15980	AT5G15980	N0.HOG0003671	Pentatricopeptide repeat-containing protein At5g15980, mitochondrial	Arabidopsis_thaliana	416.018	0.19753	0.777898	0.867239	no	1	no	no
GSBRNA2T00135478001	GSBRNA2T00135478001	N0.HOG0003671	Pentatricopeptide repeat-containing protein At5g15980, mitochondrial	Brassica_napus	74.0403	-0.0370264	0.869519	0.93755	no	0.0594124	no	no
GSBRNA2T00035285001	GSBRNA2T00035285001	N0.HOG0003671	Pentatricopeptide repeat-containing protein At5g15980, mitochondrial	Brassica_napus	48.9226	-0.203305	0.500895	0.702191	no	1	no	no
EUTSA_v10012992mg	EUTSA_v10012992mg	N0.HOG0003671	Pentatricopeptide repeat-containing protein At5g15980, mitochondrial	Eutrema_salsugineum	135.222	0.541629	0.0305466	0.076398	yes	1	no	no
EUTSA_v10012887mg	EUTSA_v10012887mg	N0.HOG0003671	Pentatricopeptide repeat-containing protein At5g15980, mitochondrial	Eutrema_salsugineum	683.096	0.183751	0.245839	0.384165	no	1	no	no
scaffold_603735_1	scaffold_603735.1	N0.HOG0003692	Pyrophosphate--fructose 6-phosphate 1-phosphotransferase subunit beta 2	Arabidopsis_lyrata	1.29342	3.70633	0.158128	0.256823	no	NA	no	no
fgenesh2_kg_6__3209__AT4G04040_1	fgenesh2_kg.6__3209__AT4G04040.1	N0.HOG0003692	Pyrophosphate--fructose 6-phosphate 1-phosphotransferase subunit beta 2	Arabidopsis_lyrata	1081.69	0.473552	0.0245926	0.0558768	yes	NA	no	no
AT4G04040	AT4G04040	N0.HOG0003692	Pyrophosphate--fructose 6-phosphate 1-phosphotransferase subunit beta 2	Arabidopsis_thaliana	2233.61	-0.165214	0.632105	0.766185	no	NA	no	no
GSBRNA2T00157791001	GSBRNA2T00157791001	N0.HOG0003692	Pyrophosphate--fructose 6-phosphate 1-phosphotransferase subunit beta 2	Brassica_napus	1198.29	-0.00463467	0.938809	0.969013	no	NA	no	no
EUTSA_v10028543mg	EUTSA_v10028543mg	N0.HOG0003692	Pyrophosphate--fructose 6-phosphate 1-phosphotransferase subunit beta 2	Eutrema_salsugineum	2688.52	-0.128709	0.328259	0.474648	no	NA	no	no
fgenesh2_kg_6__3640__AT4G00620_1	fgenesh2_kg.6__3640__AT4G00620.1	N0.HOG0003698	Bifunctional protein FolD 4, chloroplastic	Arabidopsis_lyrata	337.469	-0.63466	0.00728126	0.0197689	yes	1	no	no
scaffold_604236_1	scaffold_604236.1	N0.HOG0003698	Bifunctional protein FolD 4, chloroplastic	Arabidopsis_lyrata	2.92236	-2.74158	0.22632	0.341282	no	2.47884e-05	no	no
fgenesh2_kg_6__3641__AT4G00600_1	fgenesh2_kg.6__3641__AT4G00600.1	N0.HOG0003698	Bifunctional protein FolD 3, chloroplastic	Arabidopsis_lyrata	0	NA	NA	NA	no	1	no	no
scaffold_604164_1	scaffold_604164.1	N0.HOG0003698	Bifunctional protein FolD 4, chloroplastic	Arabidopsis_lyrata	0	NA	NA	NA	no	1	no	no
AT4G00620	AT4G00620	N0.HOG0003698	Bifunctional protein FolD 4, chloroplastic	Arabidopsis_thaliana	491.511	-0.459518	0.0772261	0.23283	no	1	no	no
AT4G00600	AT4G00600	N0.HOG0003698	Bifunctional protein FolD 3, chloroplastic	Arabidopsis_thaliana	0	NA	NA	NA	no	1	no	no
GSBRNA2T00123565001	GSBRNA2T00123565001	N0.HOG0003698	Bifunctional protein FolD 4, chloroplastic	Brassica_napus	59.3894	-0.126293	0.625755	0.793167	no	1	no	no
GSBRNA2T00098334001	GSBRNA2T00098334001	N0.HOG0003698	Bifunctional protein FolD 4, chloroplastic	Brassica_napus	9.74978	-0.32482	0.616913	0.787297	no	1	no	no
EUTSA_v10029292mg	EUTSA_v10029292mg	N0.HOG0003698	Bifunctional protein FolD 4, chloroplastic	Eutrema_salsugineum	3.25152	1.0219	0.557717	0.691125	no	1	no	no
EUTSA_v10028771mg	EUTSA_v10028771mg	N0.HOG0003698	Bifunctional protein FolD 4, chloroplastic	Eutrema_salsugineum	439.99	-0.190367	0.233607	0.370286	no	1	no	no
fgenesh2_kg_7__1829__AT4G24490_2	fgenesh2_kg.7__1829__AT4G24490.2	N0.HOG0003735	Geranylgeranyl transferase type-2 subunit alpha 1	Arabidopsis_lyrata	560.21	0.902928	7.10484e-06	4.31425e-05	yes	NA	no	no
scaffold_301091_1	scaffold_301091.1	N0.HOG0003735	Geranylgeranyl transferase type-2 subunit alpha 2	Arabidopsis_lyrata	549.748	0.240298	0.297733	0.418667	no	NA	no	no
scaffold_301089_1	scaffold_301089.1	N0.HOG0003735	Geranylgeranyl transferase type-2 subunit alpha 2	Arabidopsis_lyrata	450.112	0.0732275	0.736243	0.813246	no	NA	no	no
fgenesh2_kg_7__3235__AT5G41820_1	fgenesh2_kg.7__3235__AT5G41820.1	N0.HOG0003735	Geranylgeranyl transferase type-2 subunit alpha 2	Arabidopsis_lyrata	0	NA	NA	NA	no	NA	no	no
AT4G24490	AT4G24490	N0.HOG0003735	Geranylgeranyl transferase type-2 subunit alpha 1	Arabidopsis_thaliana	495.176	0.742086	0.0672962	0.216832	no	NA	no	no
AT5G41820	AT5G41820	N0.HOG0003735	Geranylgeranyl transferase type-2 subunit alpha 2	Arabidopsis_thaliana	10.4539	-0.256929	0.79825	0.879816	no	NA	no	no
GSBRNA2T00154443001	GSBRNA2T00154443001	N0.HOG0003735	Geranylgeranyl transferase type-2 subunit alpha 1	Brassica_napus	66.0093	0.22325	0.35393	0.568564	no	NA	no	no
GSBRNA2T00048965001	GSBRNA2T00048965001	N0.HOG0003735	Geranylgeranyl transferase type-2 subunit alpha 1	Brassica_napus	21.8226	0.134959	0.745118	0.86904	no	NA	no	no
GSBRNA2T00020752001	GSBRNA2T00020752001	N0.HOG0003735	Geranylgeranyl transferase type-2 subunit alpha 1	Brassica_napus	0.31888	-1.74137	0.61084	NA	no	NA	no	no
EUTSA_v10024594mg	EUTSA_v10024594mg	N0.HOG0003735	Geranylgeranyl transferase type-2 subunit alpha 1	Eutrema_salsugineum	666.743	0.163984	0.305833	0.451177	no	NA	no	no
scaffold_701678_1	scaffold_701678.1	N0.HOG0003778	Inositol oxygenase 4	Arabidopsis_lyrata	0.428878	2.1106	0.597977	NA	no	NA	no	no
scaffold_701677_1	scaffold_701677.1	N0.HOG0003778	Inositol oxygenase 4	Arabidopsis_lyrata	10.7284	-5.99384	2.69909e-05	0.000142282	yes	NA	no	no
AT4G26260	AT4G26260	N0.HOG0003778	Inositol oxygenase 4	Arabidopsis_thaliana	21.6981	0.998078	0.0882023	0.250457	no	NA	no	no
GSBRNA2T00154580001	GSBRNA2T00154580001	N0.HOG0003778	Inositol oxygenase 4	Brassica_napus	1.02702	2.33175	0.252459	NA	no	NA	no	no
GSBRNA2T00075294001	GSBRNA2T00075294001	N0.HOG0003778	Inositol oxygenase 4	Brassica_napus	1.86815	1.53087	0.30451	0.517982	no	NA	no	no
EUTSA_v10025773mg	EUTSA_v10025773mg	N0.HOG0003778	Inositol oxygenase 4	Eutrema_salsugineum	17.2947	-2.10961	0.00160019	0.00663061	yes	NA	no	no
fgenesh2_kg_8__79__AT5G47160_1	fgenesh2_kg.8__79__AT5G47160.1	N0.HOG0003791	Histone-lysine N-methyltransferase, H3 lysine-9 specific SUVH6	Arabidopsis_lyrata	5.78651	-0.782537	0.455498	0.575879	no	NA	no	no
AT5G47160	AT5G47160	N0.HOG0003791	YDG domain-containing protein At5g47160	Arabidopsis_thaliana	26.6829	0.307066	0.571629	0.721604	no	NA	no	no
GSBRNA2T00128771001	GSBRNA2T00128771001	N0.HOG0003791	Histone-lysine N-methyltransferase, H3 lysine-9 specific SUVH6	Brassica_napus	0.701391	2.98154	0.242412	NA	no	NA	no	no
GSBRNA2T00054770001	GSBRNA2T00054770001	N0.HOG0003791	Histone-lysine N-methyltransferase, H3 lysine-9 specific SUVH5	Brassica_napus	0.168543	1.07013	0.793125	NA	no	NA	no	no
EUTSA_v10001149mg	EUTSA_v10001149mg	N0.HOG0003791	Histone-lysine N-methyltransferase, H3 lysine-9 specific SUVH6	Eutrema_salsugineum	0.616101	2.41132	0.524705	NA	no	NA	no	no
EUTSA_v10012390mg	EUTSA_v10012390mg	N0.HOG0003791	Histone-lysine N-methyltransferase, H3 lysine-9 specific SUVH6	Eutrema_salsugineum	0.340191	1.50504	0.707625	NA	no	NA	no	no
EUTSA_v10000892mg	EUTSA_v10000892mg	N0.HOG0003791	Histone-lysine N-methyltransferase, H3 lysine-9 specific SUVH6	Eutrema_salsugineum	75.831	1.21557	0.00508637	0.0175362	yes	NA	no	no
EUTSA_v10011938mg	EUTSA_v10011938mg	N0.HOG0003791	Histone-lysine N-methyltransferase, H3 lysine-9 specific SUVH6	Eutrema_salsugineum	0	NA	NA	NA	no	NA	no	no
EUTSA_v10011965mg	EUTSA_v10011965mg	N0.HOG0003791	Histone-lysine N-methyltransferase, H3 lysine-9 specific SUVH6	Eutrema_salsugineum	0	NA	NA	NA	no	NA	no	no
EUTSA_v10012066mg	EUTSA_v10012066mg	N0.HOG0003791	Histone-lysine N-methyltransferase, H3 lysine-9 specific SUVH6	Eutrema_salsugineum	0	NA	NA	NA	no	NA	no	no
scaffold_104084_1	scaffold_104084.1	N0.HOG0003806	30S ribosomal protein S7, chloroplastic	Arabidopsis_lyrata	212.344	2.33722	1.74046e-18	7.99468e-17	yes	1	no	no
scaffold_900036_1	scaffold_900036.1	N0.HOG0003806	30S ribosomal protein S7, chloroplastic	Arabidopsis_lyrata	104.971	1.2253	0.00101601	0.00359192	yes	1	no	no
scaffold_201137_1	scaffold_201137.1	N0.HOG0003806	30S ribosomal protein S7, chloroplastic	Arabidopsis_lyrata	1.85554	-4.44825	0.176329	0.280023	no	1	no	no
scaffold_703398_1	scaffold_703398.1	N0.HOG0003806	30S ribosomal protein S7, chloroplastic	Arabidopsis_lyrata	0	NA	NA	NA	no	1	no	no
ATCG00900	ATCG00900	N0.HOG0003806	30S ribosomal protein S7, chloroplastic	Arabidopsis_thaliana	33.5401	0.210943	0.822742	0.89462	no	1	no	no
ATCG01240	ATCG01240	N0.HOG0003806	30S ribosomal protein S7, chloroplastic	Arabidopsis_thaliana	33.5401	0.210943	0.822742	0.89462	no	1	no	no
GSBRNA2T00009383001	GSBRNA2T00009383001	N0.HOG0003806	30S ribosomal protein S7, chloroplastic	Brassica_napus	97.6187	0.60671	0.00349304	0.0155459	yes	1	no	no
GSBRNA2T00082245001	GSBRNA2T00082245001	N0.HOG0003806	30S ribosomal protein S7, chloroplastic	Brassica_napus	35.7783	0.0628357	0.855701	0.928861	no	1	no	no
GSBRNA2T00100816001	GSBRNA2T00100816001	N0.HOG0003806	30S ribosomal protein S7, chloroplastic	Brassica_napus	35.7783	0.0628357	0.855701	0.928861	no	1	no	no
EUTSA_v10011843mg	EUTSA_v10011843mg	N0.HOG0003806	30S ribosomal protein S7, chloroplastic	Eutrema_salsugineum	149.364	-0.477097	0.0656383	0.139866	no	1	no	no
scaffold_101427_1	scaffold_101427.1	N0.HOG0003908	Protein AUXIN SIGNALING F-BOX 3	Arabidopsis_lyrata	1053.1	0.560303	0.00302297	0.00926828	yes	1	no	no
Al_scaffold_0001_1302	Al_scaffold_0001_1302	N0.HOG0003908	Protein AUXIN SIGNALING F-BOX 3	Arabidopsis_lyrata	70.8945	-0.869102	0.0759947	0.142339	no	9.65146e-08	no	no
AT1G12820	AT1G12820	N0.HOG0003908	Protein AUXIN SIGNALING F-BOX 3	Arabidopsis_thaliana	1150.76	-0.0611275	0.774659	0.864349	no	1	no	no
GSBRNA2T00155732001	GSBRNA2T00155732001	N0.HOG0003908	Protein AUXIN SIGNALING F-BOX 3	Brassica_napus	338.552	-0.202942	0.0642132	0.17171	no	1	no	no
EUTSA_v10007195mg	EUTSA_v10007195mg	N0.HOG0003908	Protein AUXIN SIGNALING F-BOX 3	Eutrema_salsugineum	1507.49	0.0982656	0.452192	0.596793	no	1	no	no
Al_scaffold_0001_5223	Al_scaffold_0001_5223	N0.HOG0003945	Protein RETICULATA-RELATED 6, chloroplastic	Arabidopsis_lyrata	13.527	1.58109	0.0414819	0.0864939	yes	NA	no	no
fgenesh2_kg_5__2047__AT3G56140_1	fgenesh2_kg.5__2047__AT3G56140.1	N0.HOG0003945	Protein RETICULATA-RELATED 6, chloroplastic	Arabidopsis_lyrata	1113.43	-0.0221678	0.906125	0.937531	no	NA	no	no
AT3G56140	AT3G56140	N0.HOG0003945	Protein RETICULATA-RELATED 6, chloroplastic	Arabidopsis_thaliana	1125.98	0.044214	0.842791	0.907026	no	NA	no	no
GSBRNA2T00098794001	GSBRNA2T00098794001	N0.HOG0003945	Protein RETICULATA-RELATED 6, chloroplastic	Brassica_napus	362.097	0.00387676	0.971872	0.985094	no	NA	no	no
EUTSA_v10005804mg	EUTSA_v10005804mg	N0.HOG0003945	Protein RETICULATA-RELATED 6, chloroplastic	Eutrema_salsugineum	917.972	-0.537456	0.000968696	0.00433564	yes	NA	no	no
fgenesh1_pg_C_scaffold_4001818	fgenesh1_pg.C_scaffold_4001818	N0.HOG0003953	Cystatin domain-containing protein	Arabidopsis_lyrata	16.6918	2.47912	0.00473061	0.0136438	yes	NA	no	no
Al_scaffold_0002_187	Al_scaffold_0002_187	N0.HOG0003953	UPF0725 protein	Arabidopsis_lyrata	0.429592	2.11351	0.597436	NA	no	NA	no	no
fgenesh1_pg_C_scaffold_4001817	fgenesh1_pg.C_scaffold_4001817	N0.HOG0003953	Cystatin domain-containing protein	Arabidopsis_lyrata	4010.28	-0.0113472	0.948948	0.965836	no	NA	no	no
AT2G37435	AT2G37435	N0.HOG0003953	Cystatin domain-containing protein	Arabidopsis_thaliana	0.352757	1.51399	0.70498	NA	no	NA	no	no
GSBRNA2T00081869001	GSBRNA2T00081869001	N0.HOG0003953	(rape) hypothetical protein	Brassica_napus	0	NA	NA	NA	no	NA	no	no
GSBRNA2T00094032001	GSBRNA2T00094032001	N0.HOG0003953	(rape) hypothetical protein	Brassica_napus	0	NA	NA	NA	no	NA	no	no
EUTSA_v10024042mg	EUTSA_v10024042mg	N0.HOG0003953	Cystatin domain-containing protein	Eutrema_salsugineum	0.223292	1.00817	0.803451	NA	no	NA	no	no
scaffold_200194_1	scaffold_200194.1	N0.HOG0003989	Ribulose-phosphate 3-epimerase, cytoplasmic isoform	Arabidopsis_lyrata	14.7308	0.580518	0.561017	0.670892	no	0.0170755	no	no
Al_scaffold_0003_27	Al_scaffold_0003_27	N0.HOG0003989	Ribulose-phosphate 3-epimerase, cytoplasmic isoform	Arabidopsis_lyrata	212.532	0.126258	0.667404	0.761049	no	1.02478e-08	no	no
fgenesh2_kg_2__144__AT1G63290_1	fgenesh2_kg.2__144__AT1G63290.1	N0.HOG0003989	Ribulose-phosphate 3-epimerase, cytoplasmic isoform	Arabidopsis_lyrata	15.1403	-0.229543	0.730215	0.808648	no	1	no	no
scaffold_200189_1	scaffold_200189.1	N0.HOG0003989	Ribulose-phosphate 3-epimerase, cytoplasmic isoform	Arabidopsis_lyrata	629.612	-0.695848	0.000480793	0.00186036	yes	1	no	no
AT3G01850	AT3G01850	N0.HOG0003989	Ribulose-phosphate 3-epimerase, cytoplasmic isoform	Arabidopsis_thaliana	823.832	-0.779322	0.0875608	0.249683	no	1	no	no
AT1G63290	AT1G63290	N0.HOG0003989	Ribulose-phosphate 3-epimerase, cytoplasmic isoform	Arabidopsis_thaliana	1322.05	-0.836925	0.105835	0.276419	no	1	no	no
GSBRNA2T00087199001	GSBRNA2T00087199001	N0.HOG0003989	Ribulose-phosphate 3-epimerase, cytoplasmic isoform	Brassica_napus	155.633	0.66378	7.06225e-05	0.000456976	yes	1	no	no
GSBRNA2T00092548001	GSBRNA2T00092548001	N0.HOG0003989	Ribulose-phosphate 3-epimerase, cytoplasmic isoform	Brassica_napus	104.59	0.0713798	0.710664	0.848165	no	0.493169	no	no
EUTSA_v10023677mg	EUTSA_v10023677mg	N0.HOG0003989	Ribulose-phosphate 3-epimerase, cytoplasmic isoform	Eutrema_salsugineum	1138.17	-0.278758	0.0631169	0.135591	no	1	no	no
Al_scaffold_0005_144	Al_scaffold_0005_144	N0.HOG0004035	Glutathione S-transferase Z1	Arabidopsis_lyrata	1818.65	0.814326	0.000840837	0.00304268	yes	1	no	no
AT2G02390	AT2G02390	N0.HOG0004035	Glutathione S-transferase Z1	Arabidopsis_thaliana	1474.97	0.234332	0.466543	0.638478	no	1	no	no
GSBRNA2T00030846001	GSBRNA2T00030846001	N0.HOG0004035	Glutathione S-transferase Z1	Brassica_napus	0	NA	NA	NA	no	1	no	no
EUTSA_v10004880mg	EUTSA_v10004880mg	N0.HOG0004035	Glutathione S-transferase Z1	Eutrema_salsugineum	929.804	0.846053	0.000477504	0.00237108	yes	1	no	no
EUTSA_v10004878mg	EUTSA_v10004878mg	N0.HOG0004035	Glutathione S-transferase Z1	Eutrema_salsugineum	25.3008	-0.536257	0.39182	0.538456	no	0.747445	no	no
fgenesh2_kg_3__3392__AT2G17930_1	fgenesh2_kg.3__3392__AT2G17930.1	N0.HOG0004048	transformation/transcription domain-associated protein	Arabidopsis_lyrata	720.008	0.898982	0.0341822	0.0737492	yes	NA	no	no
Al_scaffold_0005_274	Al_scaffold_0005_274	N0.HOG0004048	transformation/transcription domain-associated protein	Arabidopsis_lyrata	162.126	-0.342254	0.211863	0.323814	no	NA	no	no
AT2G17930	AT2G17930	N0.HOG0004048	transformation/transcription domain-associated protein	Arabidopsis_thaliana	608.948	1.33433	0.0303372	0.140142	no	NA	no	no
GSBRNA2T00035792001	GSBRNA2T00035792001	N0.HOG0004048	transformation/transcription domain-associated protein	Brassica_napus	205.926	-0.474817	0.00130339	0.00650612	yes	NA	no	no
EUTSA_v10022516mg	EUTSA_v10022516mg	N0.HOG0004048	transformation/transcription domain-associated protein	Eutrema_salsugineum	3681.26	0.663959	0.000809305	0.00371149	yes	NA	no	no
fgenesh2_kg_3__507__AT3G05190_1	fgenesh2_kg.3__507__AT3G05190.1	N0.HOG0004069	Branched-chain-amino-acid aminotransferase-like protein 1	Arabidopsis_lyrata	922.261	1.56704	6.18762e-07	4.72456e-06	yes	NA	no	no
Al_scaffold_0006_2825	Al_scaffold_0006_2825	N0.HOG0004069	Branched-chain-amino-acid aminotransferase-like protein 1	Arabidopsis_lyrata	9.5588	1.30221	0.150112	0.246612	no	NA	no	no
AT3G05190	AT3G05190	N0.HOG0004069	Branched-chain-amino-acid aminotransferase-like protein 1	Arabidopsis_thaliana	80.2831	1.15339	0.00105568	0.0165394	yes	NA	no	no
GSBRNA2T00005947001	GSBRNA2T00005947001	N0.HOG0004069	Branched-chain-amino-acid aminotransferase-like protein 1	Brassica_napus	1.30412	-2.59547	0.171443	NA	no	NA	no	no
EUTSA_v10020427mg	EUTSA_v10020427mg	N0.HOG0004069	Branched-chain-amino-acid aminotransferase-like protein 1	Eutrema_salsugineum	236.259	1.23039	0.000158431	0.000912824	yes	NA	no	no
fgenesh2_kg_4__2670__AT2G44820_2	fgenesh2_kg.4__2670__AT2G44820.2	N0.HOG0004089	DNA-directed RNA polymerase subunit beta	Arabidopsis_lyrata	205.698	-0.671303	0.0160146	0.038624	yes	1	no	no
Al_scaffold_0007_3053	Al_scaffold_0007_3053	N0.HOG0004089	Axoneme-associated protein MST101(2) protein	Arabidopsis_lyrata	0.416076	-0.850153	0.834102	NA	no	1	no	no
fgenesh1_pg_C_scaffold_3002607	fgenesh1_pg.C_scaffold_3002607	N0.HOG0004089	Unknown protein	Arabidopsis_lyrata	1.28555	-2.02789	0.528066	0.641615	no	3.56927e-05	no	no
scaffold_22500001_1	scaffold_22500001.1	N0.HOG0004089	Axoneme-associated protein MST101(2) protein	Arabidopsis_lyrata	0	NA	NA	NA	no	1.4988e-14	no	no
AT2G44820	AT2G44820	N0.HOG0004089	Axoneme-associated protein MST101(2) protein	Arabidopsis_thaliana	573.653	-0.294378	0.216387	0.409821	no	0.513214	no	no
GSBRNA2T00095176001	GSBRNA2T00095176001	N0.HOG0004089	(rape) hypothetical protein	Brassica_napus	2.50388	-0.0674165	0.955967	0.977079	no	1.26743e-06	no	no
GSBRNA2T00116645001	GSBRNA2T00116645001	N0.HOG0004089	Axoneme-associated protein MST101(2) protein	Brassica_napus	51.8996	-0.456529	0.0911891	0.224184	no	0.887588	no	no
GSBRNA2T00008982001	GSBRNA2T00008982001	N0.HOG0004089	(rape) hypothetical protein	Brassica_napus	2.95436	-1.23904	0.290195	0.502671	no	1	no	no
EUTSA_v10019047mg	EUTSA_v10019047mg	N0.HOG0004089	Axoneme-associated protein MST101(2) protein	Eutrema_salsugineum	590.068	0.657717	0.000378707	0.00194525	yes	1	no	no
Al_scaffold_0008_1174	Al_scaffold_0008_1174	N0.HOG0004098	DNA polymerase alpha catalytic subunit	Arabidopsis_lyrata	0.315787	1.64969	0.682921	NA	no	0	no	no
fgenesh1_pg_C_scaffold_74000002	fgenesh1_pg.C_scaffold_74000002	N0.HOG0004098	DNA polymerase alpha catalytic subunit	Arabidopsis_lyrata	2.62799	1.59233	0.401856	0.523475	no	0	no	no
Al_scaffold_0008_1028	Al_scaffold_0008_1028	N0.HOG0004098	DNA polymerase alpha catalytic subunit	Arabidopsis_lyrata	1071.37	1.23351	0.00058278	0.00220849	yes	3.09701e-05	no	no	subfunc_1_up	0			Very interesting!!! DE, highly up and highly expressed, location: 8:11,187,925-11,211,777; so this duplication and DE is real, while the others are probably pseudogenizing. Two other Alyrata duplicates are also under pos selection: the one conserved with Athaliana and the one which is closest to the DEG. And the single Eutrema is under positive selection!		AT5G67100: DNA polymerase alpha catalytic subunit, has “leaf morphogenesis” (GO:0009965) annotated, tree see Alyrata_subfunc_1
fgenesh1_pm_C_scaffold_8002205	fgenesh1_pm.C_scaffold_8002205	N0.HOG0004098	DNA polymerase alpha catalytic subunit	Arabidopsis_lyrata	279.264	0.606773	0.155425	0.25325	no	7.35638e-07	no	no
fgenesh1_pm_C_scaffold_6002255	fgenesh1_pm.C_scaffold_6002255	N0.HOG0004098	DNA polymerase alpha catalytic subunit	Arabidopsis_lyrata	0	NA	NA	NA	no	0.000903119	no	no
AT5G67100	AT5G67100	N0.HOG0004098	DNA polymerase alpha catalytic subunit	Arabidopsis_thaliana	230.021	0.984428	0.166597	0.355033	no	1	no	no
GSBRNA2T00112439001	GSBRNA2T00112439001	N0.HOG0004098	DNA polymerase alpha catalytic subunit	Brassica_napus	50.6177	-0.119595	0.681259	0.829291	no	1	no	no
GSBRNA2T00070428001	GSBRNA2T00070428001	N0.HOG0004098	DNA polymerase alpha catalytic subunit	Brassica_napus	14.4427	-0.918449	0.0834274	0.209663	no	1	no	no
EUTSA_v10003515mg	EUTSA_v10003515mg	N0.HOG0004098	DNA polymerase alpha catalytic subunit	Eutrema_salsugineum	1205.9	-0.0179122	0.907124	0.943055	no	2.99544e-07	no	no
Al_scaffold_0008_2393	Al_scaffold_0008_2393	N0.HOG0004104	L-type lectin-domain containing receptor kinase I.3	Arabidopsis_lyrata	1.51038	-0.117497	0.964402	0.975805	no	NA	no	no
AT5G59260	AT5G59260	N0.HOG0004104	L-type lectin-domain containing receptor kinase I.3	Arabidopsis_thaliana	1.05516	-2.89723	0.275682	0.47013	no	NA	no	no
GSBRNA2T00115072001	GSBRNA2T00115072001	N0.HOG0004104	Protein kinase domain-containing protein	Brassica_napus	0	NA	NA	NA	no	NA	no	no
GSBRNA2T00115074001	GSBRNA2T00115074001	N0.HOG0004104	Protein kinase domain-containing protein	Brassica_napus	0	NA	NA	NA	no	NA	no	no
EUTSA_v10015381mg	EUTSA_v10015381mg	N0.HOG0004104	L-type lectin-domain containing receptor kinase I.3	Eutrema_salsugineum	0.677433	-3.21248	0.420702	NA	no	NA	no	no
EUTSA_v10015412mg	EUTSA_v10015412mg	N0.HOG0004104	Protein kinase domain-containing protein	Eutrema_salsugineum	4.30294	-4.06572	0.0112935	0.0337854	yes	NA	no	no
Al_scaffold_0008_351	Al_scaffold_0008_351	N0.HOG0004110	ADP-ribosyl cyclase/cyclic ADP-ribose hydrolase	Arabidopsis_lyrata	34.8188	1.59682	0.00221445	0.00707087	yes	NA	candidate_gene_set	no
fgenesh1_pg_C_scaffold_8000304	fgenesh1_pg.C_scaffold_8000304	N0.HOG0004110	ADP-ribosyl cyclase/cyclic ADP-ribose hydrolase	Arabidopsis_lyrata	0	NA	NA	NA	no	NA	candidate_gene_set	no
fgenesh1_pm_C_scaffold_378000001	fgenesh1_pm.C_scaffold_378000001	N0.HOG0004110	ADP-ribosyl cyclase/cyclic ADP-ribose hydrolase	Arabidopsis_lyrata	0	NA	NA	NA	no	NA	candidate_gene_set	no
fgenesh2_kg_8__276__AT5G45230_1	fgenesh2_kg.8__276__AT5G45230.1	N0.HOG0004110	ADP-ribosyl cyclase/cyclic ADP-ribose hydrolase	Arabidopsis_lyrata	0	NA	NA	NA	no	NA	candidate_gene_set	no
scaffold_800389_1	scaffold_800389.1	N0.HOG0004110	ADP-ribosyl cyclase/cyclic ADP-ribose hydrolase	Arabidopsis_lyrata	0	NA	NA	NA	no	NA	candidate_gene_set	no
AT5G45230	AT5G45230	N0.HOG0004110	ADP-ribosyl cyclase/cyclic ADP-ribose hydrolase	Arabidopsis_thaliana	0	NA	NA	NA	no	NA	candidate_gene_set	no
GSBRNA2T00093790001	GSBRNA2T00093790001	N0.HOG0004110	ADP-ribosyl cyclase/cyclic ADP-ribose hydrolase	Brassica_napus	0.847875	1.99707	0.358206	NA	no	NA	candidate_gene_set	no
EUTSA_v10000751mg	EUTSA_v10000751mg	N0.HOG0004110	ADP-ribosyl cyclase/cyclic ADP-ribose hydrolase	Eutrema_salsugineum	9.02105	-2.80994	0.0226415	0.059807	yes	NA	candidate_gene_set	no
EUTSA_v10000747mg	EUTSA_v10000747mg	N0.HOG0004110	ADP-ribosyl cyclase/cyclic ADP-ribose hydrolase	Eutrema_salsugineum	0	NA	NA	NA	no	NA	candidate_gene_set	no
fgenesh2_kg_5__135__AT2G02180_1	fgenesh2_kg.5__135__AT2G02180.1	N0.HOG0004150	Tobamovirus multiplication protein 3	Arabidopsis_lyrata	691.349	0.66422	0.0200963	0.0469111	yes	1	no	no
fgenesh1_pg_C_scaffold_1003939	fgenesh1_pg.C_scaffold_1003939	N0.HOG0004150	Tobamovirus multiplication protein 3	Arabidopsis_lyrata	0	NA	NA	NA	no	0.202596	no	no
AT2G02180	AT2G02180	N0.HOG0004150	Tobamovirus multiplication protein 3	Arabidopsis_thaliana	1728.29	-0.885684	0.088725	0.251084	no	1	no	no
GSBRNA2T00030863001	GSBRNA2T00030863001	N0.HOG0004150	Tobamovirus multiplication protein 3	Brassica_napus	63.4534	0.194748	0.435088	0.645525	no	1	no	no
EUTSA_v10004674mg	EUTSA_v10004674mg	N0.HOG0004150	Tobamovirus multiplication protein 3	Eutrema_salsugineum	833.616	-0.147838	0.320482	0.466469	no	1	no	no
fgenesh1_pm_C_scaffold_1003199	fgenesh1_pm.C_scaffold_1003199	N0.HOG0004163	Leucine--tRNA ligase, cytoplasmic	Arabidopsis_lyrata	115.617	1.56941	7.40922e-06	4.47673e-05	yes	NA	candidate_gene_set	no
fgenesh1_pg_C_scaffold_3001904	fgenesh1_pg.C_scaffold_3001904	N0.HOG0004163	Leucine--tRNA ligase, cytoplasmic	Arabidopsis_lyrata	48.1057	1.4487	0.00228773	0.0072807	yes	NA	candidate_gene_set	no
fgenesh2_kg_1__1014__AT1G09620_1	fgenesh2_kg.1__1014__AT1G09620.1	N0.HOG0004163	Leucine--tRNA ligase, cytoplasmic	Arabidopsis_lyrata	1708.68	0.657588	0.0137282	0.0338698	yes	NA	candidate_gene_set	no
AT1G09620	AT1G09620	N0.HOG0004163	Leucine--tRNA ligase, cytoplasmic	Arabidopsis_thaliana	2050.7	0.498622	0.324827	0.516243	no	NA	candidate_gene_set	no
GSBRNA2T00097723001	GSBRNA2T00097723001	N0.HOG0004163	Leucine--tRNA ligase, cytoplasmic	Brassica_napus	224.252	-0.642527	5.64272e-06	4.34938e-05	yes	NA	candidate_gene_set	no
EUTSA_v10006633mg	EUTSA_v10006633mg	N0.HOG0004163	Leucine--tRNA ligase, cytoplasmic	Eutrema_salsugineum	3512.21	-0.119855	0.329639	0.476011	no	NA	candidate_gene_set	no
EUTSA_v10028099mg	EUTSA_v10028099mg	N0.HOG0004163	Leucine--tRNA ligase, cytoplasmic	Eutrema_salsugineum	1.91909	-3.6673	0.172246	0.295265	no	NA	candidate_gene_set	no
EUTSA_v10009411mg	EUTSA_v10009411mg	N0.HOG0004163	Leucine--tRNA ligase, cytoplasmic	Eutrema_salsugineum	0	NA	NA	NA	no	NA	candidate_gene_set	no
EUTSA_v10027096mg	EUTSA_v10027096mg	N0.HOG0004163	Leucine--tRNA ligase, cytoplasmic	Eutrema_salsugineum	0	NA	NA	NA	no	NA	candidate_gene_set	no
scaffold_604314_1	scaffold_604314.1	N0.HOG0004203	tRNA ligase 1	Arabidopsis_lyrata	821.948	1.85437	2.13862e-16	7.60196e-15	yes	1	candidate_gene_set	no
scaffold_703712_1	scaffold_703712.1	N0.HOG0004203	tRNA ligase 1	Arabidopsis_lyrata	57.2611	1.74689	0.000101872	0.000467385	yes	1	candidate_gene_set	no
fgenesh2_kg_1__786__AT1G07910_1	fgenesh2_kg.1__786__AT1G07910.1	N0.HOG0004203	tRNA ligase 1	Arabidopsis_lyrata	286.606	1.08462	0.00593976	0.0165967	yes	0	candidate_gene_set	no
fgenesh1_pg_C_scaffold_7002928	fgenesh1_pg.C_scaffold_7002928	N0.HOG0004203	tRNA ligase 1	Arabidopsis_lyrata	0	NA	NA	NA	no	1	candidate_gene_set	no
AT1G07910	AT1G07910	N0.HOG0004203	tRNA ligase 1	Arabidopsis_thaliana	257.982	0.78258	0.0345167	0.150402	no	1	candidate_gene_set	no
GSBRNA2T00122209001	GSBRNA2T00122209001	N0.HOG0004203	tRNA ligase 1	Brassica_napus	610.776	3.00435	1.90932e-170	2.99244e-168	yes	1	candidate_gene_set	no
GSBRNA2T00019385001	GSBRNA2T00019385001	N0.HOG0004203	tRNA ligase 1	Brassica_napus	231.557	0.423934	0.00214157	0.0101212	yes	1	candidate_gene_set	no
EUTSA_v10023078mg	EUTSA_v10023078mg	N0.HOG0004203	tRNA ligase 1	Eutrema_salsugineum	124.96	1.32207	7.28242e-05	0.00046772	yes	0.0217498	candidate_gene_set	no	up	Problem			Adding 2 HOGs (max. possible) adds 2 Bnapus singletons (2 homeologs = 1 Bnapus duplication). So this HOG is duplicated in all species except Athaliana! And many duplications are fragments. How is the expression? All well expressed (dont know about Alyrata), but the fragmented Es is a less expressed than the others. Only the fragmented Es duplicate shows sig. Of pos. Sel. So not really expanded on…
EUTSA_v10006605mg	EUTSA_v10006605mg	N0.HOG0004203	tRNA ligase 1	Eutrema_salsugineum	775.419	0.393657	0.0102476	0.0312561	yes	0.575899	candidate_gene_set	no
fgenesh1_pm_C_scaffold_37000003	fgenesh1_pm.C_scaffold_37000003	N0.HOG0004205	Castor_Poll_mid domain-containing protein	Arabidopsis_lyrata	322.762	1.10189	0.00107297	0.00377393	yes	NA	no	no
fgenesh1_pm_C_scaffold_6000172	fgenesh1_pm.C_scaffold_6000172	N0.HOG0004205	Castor_Poll_mid domain-containing protein	Arabidopsis_lyrata	1605.17	1.00237	3.87027e-08	3.76993e-07	yes	NA	no	no
fgenesh2_kg_8__448__AT5G43745_1	fgenesh2_kg.8__448__AT5G43745.1	N0.HOG0004205	Castor_Poll_mid domain-containing protein	Arabidopsis_lyrata	108.16	-1.09893	0.0833078	0.153251	no	NA	no	no
fgenesh1_pg_C_scaffold_8000501	fgenesh1_pg.C_scaffold_8000501	N0.HOG0004205	Castor_Poll_mid domain-containing protein	Arabidopsis_lyrata	1.98992	-4.54474	0.159119	0.258086	no	NA	no	no
AT5G02940	AT5G02940	N0.HOG0004205	Castor_Poll_mid domain-containing protein	Arabidopsis_thaliana	2038.73	1.0305	0.0901122	0.253557	no	NA	no	no
AT5G43745	AT5G43745	N0.HOG0004205	Castor_Poll_mid domain-containing protein	Arabidopsis_thaliana	473.058	-0.0762725	0.87743	0.928206	no	NA	no	no
GSBRNA2T00103786001	GSBRNA2T00103786001	N0.HOG0004205	Castor_Poll_mid domain-containing protein	Brassica_napus	307.904	-0.510601	2.15277e-05	0.00015249	yes	NA	no	no
GSBRNA2T00084791001	GSBRNA2T00084791001	N0.HOG0004205	Castor_Poll_mid domain-containing protein	Brassica_napus	2.97603	-0.864713	0.464381	0.671587	no	NA	no	no
EUTSA_v10003159mg	EUTSA_v10003159mg	N0.HOG0004205	Castor_Poll_mid domain-containing protein	Eutrema_salsugineum	617.478	0.358833	0.037067	0.0893604	yes	NA	no	no
fgenesh1_pg_C_scaffold_8000831	fgenesh1_pg.C_scaffold_8000831	N0.HOG0004206	Glutamate receptor 1.2	Arabidopsis_lyrata	1.65154	4.05206	0.0893546	0.162306	no	0.540715	no	no
scaffold_801141_1	scaffold_801141.1	N0.HOG0004206	Glutamate receptor 1.3	Arabidopsis_lyrata	11.3368	3.37596	0.00334768	0.0101467	yes	1	no	no
fgenesh2_kg_8__711__AT5G48400_2	fgenesh2_kg.8__711__AT5G48400.2	N0.HOG0004206	Glutamate receptor 1.2	Arabidopsis_lyrata	0.9582	3.26517	0.40851	0.53011	no	1	no	no
fgenesh2_kg_5__554__AT5G48400_2	fgenesh2_kg.5__554__AT5G48400.2	N0.HOG0004206	Glutamate receptor 1.2	Arabidopsis_lyrata	0	NA	NA	NA	no	1	no	no
AT5G48410	AT5G48410	N0.HOG0004206	Glutamate receptor 1.3	Arabidopsis_thaliana	7.93728	1.51737	0.123741	0.301116	no	0.653228	no	no
AT5G48400	AT5G48400	N0.HOG0004206	Glutamate receptor 1.2	Arabidopsis_thaliana	4.77009	-0.957982	0.392533	0.574882	no	0.577042	no	no
GSBRNA2T00144424001	GSBRNA2T00144424001	N0.HOG0004206	Glutamate receptor 1.2	Brassica_napus	8.03651	0.713432	0.3085	0.522022	no	0.814988	no	no
GSBRNA2T00143006001	GSBRNA2T00143006001	N0.HOG0004206	Glutamate receptor 1.2	Brassica_napus	0.158244	-0.853427	0.834332	NA	no	0.555903	no	no
EUTSA_v10003642mg	EUTSA_v10003642mg	N0.HOG0004206	Glutamate receptor 1.2	Eutrema_salsugineum	237.267	-0.413691	0.0569417	0.125026	no	0.025901	no	no
fgenesh1_pm_C_scaffold_1003041	fgenesh1_pm.C_scaffold_1003041	N0.HOG0004234	F-box protein At2g40925	Arabidopsis_lyrata	0	NA	NA	NA	no	0.0114116	candidate_gene_set	no
fgenesh1_pm_C_scaffold_4001294	fgenesh1_pm.C_scaffold_4001294	N0.HOG0004234	F-box domain-containing protein	Arabidopsis_lyrata	0	NA	NA	NA	no	1	candidate_gene_set	no
AT1G55947	AT1G55947	N0.HOG0004234	F-box protein At2g40910	Arabidopsis_thaliana	0.591223	2.25608	0.565458	NA	no	0.656727	candidate_gene_set	no
GSBRNA2T00092785001	GSBRNA2T00092785001	N0.HOG0004234	Protein pleiotropic regulatory locus 1	Brassica_napus	2.17073	0.813873	0.554642	0.744225	no	4.40241e-09	candidate_gene_set	no
GSBRNA2T00087155001	GSBRNA2T00087155001	N0.HOG0004234	F-box domain-containing protein	Brassica_napus	22.2867	0.787214	0.0629276	0.169015	no	1	candidate_gene_set	no
EUTSA_v10008003mg	EUTSA_v10008003mg	N0.HOG0004234	F-box protein At2g40910	Eutrema_salsugineum	95.7039	2.40936	8.62074e-08	1.19511e-06	yes	0.0521574	candidate_gene_set	no
EUTSA_v10012025mg	EUTSA_v10012025mg	N0.HOG0004234	F-box domain-containing protein	Eutrema_salsugineum	12.8397	2.15455	0.0609251	0.131924	no	1	candidate_gene_set	no
EUTSA_v10011525mg	EUTSA_v10011525mg	N0.HOG0004234	F-box domain-containing protein	Eutrema_salsugineum	669.89	-0.32431	0.0373802	0.0900159	yes	0.106229	candidate_gene_set	no
EUTSA_v10005397mg	EUTSA_v10005397mg	N0.HOG0004234	F-box domain-containing protein	Eutrema_salsugineum	0.365366	-2.35903	0.560748	NA	no	0.0145367	candidate_gene_set	no
fgenesh2_kg_7__2327__AT4G19690_2	fgenesh2_kg.7__2327__AT4G19690.2	N0.HOG0004300	Fe(2+) transport protein 1	Arabidopsis_lyrata	2.58689	-4.92376	0.100972	0.179417	no	1	candidate_gene_set	no
fgenesh1_pm_C_scaffold_8000229	fgenesh1_pm.C_scaffold_8000229	N0.HOG0004300	Fe(2+) transport protein 1	Arabidopsis_lyrata	0	NA	NA	NA	no	0.730032	candidate_gene_set	no
fgenesh1_pm_C_scaffold_8000230	fgenesh1_pm.C_scaffold_8000230	N0.HOG0004300	Fe(2+) transport protein 1	Arabidopsis_lyrata	0	NA	NA	NA	no	1	candidate_gene_set	no
AT4G19690	AT4G19690	N0.HOG0004300	Fe(2+) transport protein 1	Arabidopsis_thaliana	4.20259	0.757606	0.47964	0.648472	no	1	candidate_gene_set	no
GSBRNA2T00106677001	GSBRNA2T00106677001	N0.HOG0004300	Fe(2+) transport protein 1	Brassica_napus	0	NA	NA	NA	no	1	candidate_gene_set	no
GSBRNA2T00112666001	GSBRNA2T00112666001	N0.HOG0004300	Fe(2+) transport protein 1	Brassica_napus	0	NA	NA	NA	no	1	candidate_gene_set	no
EUTSA_v10000941mg	EUTSA_v10000941mg	N0.HOG0004300	Fe(2+) transport protein 1	Eutrema_salsugineum	8.07703	-2.86083	0.0256174	0.0660497	yes	1	candidate_gene_set	no
EUTSA_v10000942mg	EUTSA_v10000942mg	N0.HOG0004300	Fe(2+) transport protein 1	Eutrema_salsugineum	2.12078	-4.86588	0.023284	0.0611556	yes	1	candidate_gene_set	no
EUTSA_v10025627mg	EUTSA_v10025627mg	N0.HOG0004300	Fe(2+) transport protein 1	Eutrema_salsugineum	5.98833	-6.36249	0.000147298	0.000857642	yes	1	candidate_gene_set	no
fgenesh1_pm_C_scaffold_8000236	fgenesh1_pm.C_scaffold_8000236	N0.HOG0004302	U-box domain-containing protein 30	Arabidopsis_lyrata	30.5206	1.45581	0.0222999	0.051375	yes	5.21379e-09	no	no
fgenesh2_kg_5__1333__AT3G49810_1	fgenesh2_kg.5__1333__AT3G49810.1	N0.HOG0004302	U-box domain-containing protein 30	Arabidopsis_lyrata	240.102	0.481338	0.155221	0.25299	no	1	no	no
AT3G49810	AT3G49810	N0.HOG0004302	U-box domain-containing protein 30	Arabidopsis_thaliana	401.483	0.0833782	0.842665	0.907026	no	1	no	no
GSBRNA2T00010459001	GSBRNA2T00010459001	N0.HOG0004302	U-box domain-containing protein 30	Brassica_napus	18.0878	-0.986981	0.0330169	0.102211	no	1	no	no
EUTSA_v10010374mg	EUTSA_v10010374mg	N0.HOG0004302	U-box domain-containing protein 30	Eutrema_salsugineum	409.448	0.239059	0.21292	0.346214	no	1	no	no
fgenesh2_kg_1__32__AT1G01960_1	fgenesh2_kg.1__32__AT1G01960.1	N0.HOG0004410	Brefeldin A-inhibited guanine nucleotide-exchange protein 3	Arabidopsis_lyrata	1575.79	0.736017	0.000170288	0.000741518	yes	NA	no	no
scaffold_103151_1	scaffold_103151.1	N0.HOG0004410	Brefeldin A-inhibited guanine nucleotide-exchange protein 3	Arabidopsis_lyrata	8.99798	-0.575688	0.638998	0.738009	no	NA	no	no
AT1G01960	AT1G01960	N0.HOG0004410	Brefeldin A-inhibited guanine nucleotide-exchange protein 3	Arabidopsis_thaliana	1858.52	0.656653	0.179947	0.371316	no	NA	no	no
GSBRNA2T00065103001	GSBRNA2T00065103001	N0.HOG0004410	Brefeldin A-inhibited guanine nucleotide-exchange protein 3	Brassica_napus	968.972	-0.460869	3.44328e-08	3.45266e-07	yes	NA	no	no
EUTSA_v10006576mg	EUTSA_v10006576mg	N0.HOG0004410	Brefeldin A-inhibited guanine nucleotide-exchange protein 3	Eutrema_salsugineum	2685.51	-0.0256707	0.854613	0.908826	no	NA	no	no
fgenesh2_kg_2__1471__AT1G72110_1	fgenesh2_kg.2__1471__AT1G72110.1	N0.HOG0004486	Wax ester synthase/diacylglycerol acyltransferase 2	Arabidopsis_lyrata	175.921	1.75611	5.59122e-06	3.4802e-05	yes	0.000132568	no	no
AT1G72110	AT1G72110	N0.HOG0004486	Wax ester synthase/diacylglycerol acyltransferase 2	Arabidopsis_thaliana	12.3381	4.38213	0.000809761	0.0137301	yes	1	no	no
GSBRNA2T00141868001	GSBRNA2T00141868001	N0.HOG0004486	Wax ester synthase/diacylglycerol acyltransferase 2	Brassica_napus	42.3706	1.00738	0.00089509	0.00464669	yes	1	no	no
GSBRNA2T00132391001	GSBRNA2T00132391001	N0.HOG0004486	Wax ester synthase/diacylglycerol acyltransferase 2	Brassica_napus	168.502	0.600288	8.87705e-05	0.000565318	yes	1	no	no
EUTSA_v10018487mg	EUTSA_v10018487mg	N0.HOG0004486	Wax ester synthase/diacylglycerol acyltransferase 2	Eutrema_salsugineum	1338.54	-1.75029	3.27881e-14	1.73745e-12	yes	1	no	no
EUTSA_v10018486mg	EUTSA_v10018486mg	N0.HOG0004486	Wax ester synthase/diacylglycerol acyltransferase 2	Eutrema_salsugineum	21.4501	-2.02264	0.00530703	0.018159	yes	1	no	no
fgenesh2_kg_3__1998__AT3G18080_1	fgenesh2_kg.3__1998__AT3G18080.1	N0.HOG0004549	Beta-glucosidase 44	Arabidopsis_lyrata	4378.9	0.453996	0.0208605	0.0484843	yes	1	no	no
AT3G18080	AT3G18080	N0.HOG0004549	Beta-glucosidase 44	Arabidopsis_thaliana	8918.59	-0.500473	0.0642671	0.211081	no	1	no	no
GSBRNA2T00101403001	GSBRNA2T00101403001	N0.HOG0004549	Beta-glucosidase 44	Brassica_napus	286.986	-0.985703	1.24017e-15	2.1351e-14	yes	1	no	no
GSBRNA2T00005505001	GSBRNA2T00005505001	N0.HOG0004549	Beta-glucosidase 44	Brassica_napus	56.6561	-1.03734	0.000110235	0.000689365	yes	1	no	no
EUTSA_v10020536mg	EUTSA_v10020536mg	N0.HOG0004549	Beta-glucosidase 44	Eutrema_salsugineum	6589.62	-0.26934	0.0673123	0.142634	no	1	no	no
EUTSA_v10020535mg	EUTSA_v10020535mg	N0.HOG0004549	Beta-glucosidase 44	Eutrema_salsugineum	1338.64	-0.516921	0.000986054	0.00440067	yes	1	no	no
scaffold_402997_1	scaffold_402997.1	N0.HOG0004632	DUF288 domain-containing protein	Arabidopsis_lyrata	33.5941	2.04231	0.00272067	0.00846386	yes	NA	no	no
scaffold_402998_1	scaffold_402998.1	N0.HOG0004632	tRNA-uridine aminocarboxypropyltransferase	Arabidopsis_lyrata	131.12	1.27515	0.000204095	0.000871968	yes	NA	no	no
scaffold_502907_1	scaffold_502907.1	N0.HOG0004632	DUF288 domain-containing protein	Arabidopsis_lyrata	314.189	0.762337	0.00565045	0.0158998	yes	NA	no	no
fgenesh2_kg_4__2319__AT2G41770_1	fgenesh2_kg.4__2319__AT2G41770.1	N0.HOG0004632	DUF288 domain-containing protein	Arabidopsis_lyrata	387.462	0.46661	0.0627649	0.121782	no	NA	no	no
AT3G57420	AT3G57420	N0.HOG0004632	DUF288 domain-containing protein	Arabidopsis_thaliana	554.666	0.384603	0.285498	0.480005	no	NA	no	no
AT2G41770	AT2G41770	N0.HOG0004632	DUF288 domain-containing protein	Arabidopsis_thaliana	644.247	-0.419233	0.166216	0.354827	no	NA	no	no
GSBRNA2T00058384001	GSBRNA2T00058384001	N0.HOG0004632	DUF288 domain-containing protein	Brassica_napus	88.2248	-1.23646	3.34087e-07	3.02669e-06	yes	NA	no	no
EUTSA_v10005801mg	EUTSA_v10005801mg	N0.HOG0004632	DUF288 domain-containing protein	Eutrema_salsugineum	351.019	0.448107	0.0116982	0.0347532	yes	NA	no	no
EUTSA_v10016286mg	EUTSA_v10016286mg	N0.HOG0004632	DUF288 domain-containing protein	Eutrema_salsugineum	1047.02	-0.063685	0.648791	0.763331	no	NA	no	no
scaffold_400518_1	scaffold_400518.1	N0.HOG0004799	Xyloglucan glycosyltransferase 4	Arabidopsis_lyrata	282.795	0.422136	0.186086	0.292035	no	NA	no	no
AT2G24630	AT2G24630	N0.HOG0004799	Xyloglucan glycosyltransferase 4	Arabidopsis_thaliana	454.445	1.10131	0.0526621	0.188612	no	NA	no	no
GSBRNA2T00057303001	GSBRNA2T00057303001	N0.HOG0004799	Xyloglucan glycosyltransferase 4	Brassica_napus	2.7305	-3.78593	0.0159308	0.056383	yes	NA	no	no
EUTSA_v100000730mg	EUTSA_v100000730mg	N0.HOG0004799	Glyco_trans_2-like domain-containing protein	Eutrema_salsugineum	204.181	0.684849	0.025462	0.0657268	yes	NA	no	no
EUTSA_v100000731mg	EUTSA_v100000731mg	N0.HOG0004799	Xyloglucan glycosyltransferase 4	Eutrema_salsugineum	353.674	0.348387	0.0515235	0.11541	no	NA	no	no
scaffold_703888_1	scaffold_703888.1	N0.HOG0004853	S-adenosyl-L-methionine-dependent methyltransferase superfamily protein	Arabidopsis_lyrata	4.41581	1.65427	0.296309	0.417375	no	NA	no	no
fgenesh2_kg_7__3330__AT5G40830_2	fgenesh2_kg.7__3330__AT5G40830.2	N0.HOG0004853	S-adenosyl-L-methionine-dependent methyltransferase superfamily protein	Arabidopsis_lyrata	327.779	0.0149741	0.963857	0.975376	no	NA	no	no
scaffold_703886_1	scaffold_703886.1	N0.HOG0004853	S-adenosyl-L-methionine-dependent methyltransferase superfamily protein	Arabidopsis_lyrata	20.0948	-0.32985	0.698555	0.785175	no	NA	no	no
scaffold_500648_1	scaffold_500648.1	N0.HOG0004853	S-adenosyl-L-methionine-dependent methyltransferase superfamily protein	Arabidopsis_lyrata	1398.81	-1.18608	2.23233e-08	2.25231e-07	yes	NA	no	no
AT3G27230	AT3G27230	N0.HOG0004853	S-adenosyl-L-methionine-dependent methyltransferase superfamily protein	Arabidopsis_thaliana	1300.06	0.0882399	0.67412	0.794919	no	NA	no	no
AT5G40830	AT5G40830	N0.HOG0004853	S-adenosyl-L-methionine-dependent methyltransferase superfamily protein	Arabidopsis_thaliana	777.685	0.0328125	0.930206	0.959471	no	NA	no	no
GSBRNA2T00009903001	GSBRNA2T00009903001	N0.HOG0004853	Methyltransf_29 domain-containing protein	Brassica_napus	151.516	-0.567752	0.000602773	0.00326395	yes	NA	no	no
GSBRNA2T00109682001	GSBRNA2T00109682001	N0.HOG0004853	S-adenosyl-L-methionine-dependent methyltransferase superfamily protein	Brassica_napus	156.973	-0.962733	1.40871e-08	1.46806e-07	yes	NA	no	no
EUTSA_v10004321mg	EUTSA_v10004321mg	N0.HOG0004853	S-adenosyl-L-methionine-dependent methyltransferase superfamily protein	Eutrema_salsugineum	1819.23	0.196522	0.118159	0.221424	no	NA	no	no
scaffold_202974_1	scaffold_202974.1	N0.HOG0004911	Metal transporter Nramp1	Arabidopsis_lyrata	272.363	0.517739	0.0268355	0.0601275	yes	1	no	no
scaffold_202945_1	scaffold_202945.1	N0.HOG0004911	Metal transporter Nramp1	Arabidopsis_lyrata	0	NA	NA	NA	no	0.416763	no	no
AT1G80830	AT1G80830	N0.HOG0004911	Metal transporter Nramp1	Arabidopsis_thaliana	753.575	0.44442	0.0856684	0.24645	no	0.45119	no	no
GSBRNA2T00040757001	GSBRNA2T00040757001	N0.HOG0004911	Metal transporter Nramp1	Brassica_napus	145.198	0.325436	0.0513737	0.144445	no	1	no	no
EUTSA_v10018389mg	EUTSA_v10018389mg	N0.HOG0004911	Metal transporter Nramp1	Eutrema_salsugineum	225.822	0.386788	0.108174	0.207077	no	1	no	no
scaffold_101881_1	scaffold_101881.1	N0.HOG0004913	F-box/FBD/LRR-repeat protein At1g16930	Arabidopsis_lyrata	324.242	0.381998	0.285026	0.405444	no	1	no	no
AT1G16930	AT1G16930	N0.HOG0004913	F-box/FBD/LRR-repeat protein At1g16930	Arabidopsis_thaliana	226.737	0.138844	0.567727	0.71827	no	1	no	no
GSBRNA2T00032844001	GSBRNA2T00032844001	N0.HOG0004913	F-box/FBD/LRR-repeat protein At1g16930	Brassica_napus	2.89583	1.38421	0.278852	0.49033	no	0.31793	no	no
EUTSA_v10000884mg	EUTSA_v10000884mg	N0.HOG0004913	F-box/FBD/LRR-repeat protein At1g16930	Eutrema_salsugineum	188.55	0.627053	0.00439288	0.0154985	yes	0.0167321	no	no	up	2			second Bn missing, the alignment of the candidate gene here is well with most other genes in the tree, another Es duplicate is very lowly expressed and another Es duplicate has an insertion in the alignment
EUTSA_v10000123mg	EUTSA_v10000123mg	N0.HOG0004913	F-box/FBD/LRR-repeat protein At1g16930	Eutrema_salsugineum	240.852	0.324111	0.141436	0.253798	no	0.0170333	no	no
EUTSA_v10027523mg	EUTSA_v10027523mg	N0.HOG0004913	F-box/FBD/LRR-repeat protein At1g16930	Eutrema_salsugineum	1.12906	-3.95091	0.255168	NA	no	2.93467e-08	no	no
scaffold_400419_1	scaffold_400419.1	N0.HOG0004948	nucleolar GTP-binding protein 1-like	Arabidopsis_lyrata	0.7985	3.00198	0.448312	NA	no	NA	candidate_gene_set	no
scaffold_301247_1	scaffold_301247.1	N0.HOG0004948	Nucleolar GTP-binding protein 1	Arabidopsis_lyrata	2.979	0.101961	0.951014	0.967129	no	NA	candidate_gene_set	no
scaffold_301207_1	scaffold_301207.1	N0.HOG0004948	Nucleolar GTP-binding protein 1	Arabidopsis_lyrata	370.555	-0.74535	0.000874347	0.00314572	yes	NA	candidate_gene_set	no
AT3G23860	AT3G23860	N0.HOG0004948	Nucleolar GTP-binding protein 1	Arabidopsis_thaliana	0.262698	-0.814238	0.84164	NA	no	NA	candidate_gene_set	no
GSBRNA2T00026382001	GSBRNA2T00026382001	N0.HOG0004948	nucleolar GTP-binding protein 1-like	Brassica_napus	0.486893	-2.34732	0.418399	NA	no	NA	candidate_gene_set	no
GSBRNA2T00076477001	GSBRNA2T00076477001	N0.HOG0004948	Protein PHOTOPERIOD-INDEPENDENT EARLY FLOWERING 1	Brassica_napus	0	NA	NA	NA	no	NA	candidate_gene_set	no
EUTSA_v10009840mg	EUTSA_v10009840mg	N0.HOG0004948	Nucleolar GTP-binding protein 1	Eutrema_salsugineum	0.111646	0.282029	0.944897	NA	no	NA	candidate_gene_set	no
EUTSA_v10021432mg	EUTSA_v10021432mg	N0.HOG0004948	Nucleolar GTP-binding protein 1	Eutrema_salsugineum	4252.51	-0.0251367	0.888127	0.930963	no	NA	candidate_gene_set	no
EUTSA_v10021429mg	EUTSA_v10021429mg	N0.HOG0004948	Nucleolar GTP-binding protein 1	Eutrema_salsugineum	5.50357	-1.37594	0.361744	0.507719	no	NA	candidate_gene_set	no
scaffold_502567_1	scaffold_502567.1	N0.HOG0004964	ABC transporter F family member 4	Arabidopsis_lyrata	0.27054	1.49996	0.710967	NA	no	NA	candidate_gene_set	only_both_tol_up
scaffold_502568_1	scaffold_502568.1	N0.HOG0004964	ABC transporter F family member 4	Arabidopsis_lyrata	708.185	1.20096	8.48151e-05	0.000397254	yes	NA	candidate_gene_set	only_both_tol_up			Problem	There is also a duplication in Bnapus (adding 1 HOG) which is also up regulated (756 bp). The criterion is not met, hence a false positive. Still an interesting HOG!
scaffold_303330_1	scaffold_303330.1	N0.HOG0004964	ABC transporter F family member 4	Arabidopsis_lyrata	2.01109	-0.904271	0.704509	0.790049	no	NA	candidate_gene_set	only_both_tol_up
AT3G54540	AT3G54540	N0.HOG0004964	ABC transporter F family member 4	Arabidopsis_thaliana	824.667	0.904459	0.0405085	0.163144	no	NA	candidate_gene_set	only_both_tol_up
GSBRNA2T00108983001	GSBRNA2T00108983001	N0.HOG0004964	ABC transporter F family member 4	Brassica_napus	708.5	0.10306	0.178631	0.364413	no	NA	candidate_gene_set	only_both_tol_up
GSBRNA2T00129576001	GSBRNA2T00129576001	N0.HOG0004964	ABC transporter F family member 4	Brassica_napus	390.421	-0.0409002	0.705364	0.845277	no	NA	candidate_gene_set	only_both_tol_up
EUTSA_v10011003mg	EUTSA_v10011003mg	N0.HOG0004964	ABC transporter F family member 4	Eutrema_salsugineum	3.69025	1.79745	0.214342	0.347929	no	NA	candidate_gene_set	only_both_tol_up
EUTSA_v10010156mg	EUTSA_v10010156mg	N0.HOG0004964	ABC transporter F family member 4	Eutrema_salsugineum	2921.6	0.28807	0.0155505	0.0438355	yes	NA	candidate_gene_set	only_both_tol_up
EUTSA_v10000736mg	EUTSA_v10000736mg	N0.HOG0004964	ABC transporter F family member 4	Eutrema_salsugineum	386.051	0.07759	0.650434	0.764707	no	NA	candidate_gene_set	only_both_tol_up
scaffold_3900004_1	scaffold_3900004.1	N0.HOG0004968	Glutaredoxin-C13	Arabidopsis_lyrata	512.952	-1.28761	1.32215e-05	7.53351e-05	yes	NA	no	no
scaffold_403764_1	scaffold_403764.1	N0.HOG0004968	Glutaredoxin-C13	Arabidopsis_lyrata	512.952	-1.28761	1.32215e-05	7.53351e-05	yes	NA	no	no
AT2G47880	AT2G47880	N0.HOG0004968	Glutaredoxin-C13	Arabidopsis_thaliana	941.41	0.0092711	0.984041	0.990457	no	NA	no	no
GSBRNA2T00017002001	GSBRNA2T00017002001	N0.HOG0004968	Glutaredoxin-C13	Brassica_napus	0.805288	-3.07526	0.206867	NA	no	NA	no	no
GSBRNA2T00038116001	GSBRNA2T00038116001	N0.HOG0004968	Glutaredoxin-C13	Brassica_napus	0	NA	NA	NA	no	NA	no	no
EUTSA_v10001691mg	EUTSA_v10001691mg	N0.HOG0004968	Glutaredoxin-C13	Eutrema_salsugineum	125.67	-0.697715	0.0891079	0.178404	no	NA	no	no
scaffold_604168_1	scaffold_604168.1	N0.HOG0005008	UDP-D-xylose:L-fucose alpha-1,3-D-xylosyltransferase MGP4	Arabidopsis_lyrata	378.392	-0.192945	0.38258	0.504107	no	1	no	no
AT4G01220	AT4G01220	N0.HOG0005008	UDP-D-xylose:L-fucose alpha-1,3-D-xylosyltransferase MGP4	Arabidopsis_thaliana	297.063	-0.537735	0.0279721	0.133604	no	1	no	no
GSBRNA2T00112162001	GSBRNA2T00112162001	N0.HOG0005008	UDP-D-xylose:L-fucose alpha-1,3-D-xylosyltransferase MGP4	Brassica_napus	11.7847	-0.0105508	0.985747	0.992613	no	1	no	no
EUTSA_v10015591mg	EUTSA_v10015591mg	N0.HOG0005008	UDP-D-xylose:L-fucose alpha-1,3-D-xylosyltransferase MGP4	Eutrema_salsugineum	1.18829	3.36118	0.252596	0.39169	no	1	no	no
EUTSA_v10028748mg	EUTSA_v10028748mg	N0.HOG0005008	UDP-D-xylose:L-fucose alpha-1,3-D-xylosyltransferase MGP4	Eutrema_salsugineum	323.011	0.355064	0.039859	0.0945505	yes	1	no	no
EUTSA_v10028872mg	EUTSA_v10028872mg	N0.HOG0005008	UDP-D-xylose:L-fucose alpha-1,3-D-xylosyltransferase MGP4	Eutrema_salsugineum	98.9753	0.256958	0.435071	0.580672	no	9.36138e-10	no	no
Al_scaffold_0003_785	Al_scaffold_0003_785	N0.HOG0005103	Small nuclear ribonucleoprotein Sm D1	Arabidopsis_lyrata	651.199	-1.05229	1.10775e-07	9.86299e-07	yes	NA	no	no
Al_scaffold_0001_239	Al_scaffold_0001_239	N0.HOG0005103	Small nuclear ribonucleoprotein Sm D1	Arabidopsis_lyrata	279.114	-1.12214	0.000177316	0.000768503	yes	NA	no	no
AT3G07590	AT3G07590	N0.HOG0005103	Small nuclear ribonucleoprotein SmD1a	Arabidopsis_thaliana	652.613	-0.941174	0.0938965	0.259444	no	NA	no	no
GSBRNA2T00038972001	GSBRNA2T00038972001	N0.HOG0005103	Small nuclear ribonucleoprotein Sm D1	Brassica_napus	137.546	0.17821	0.31481	0.528972	no	NA	no	no
EUTSA_v10005157mg	EUTSA_v10005157mg	N0.HOG0005103	Small nuclear ribonucleoprotein Sm D1	Eutrema_salsugineum	417.547	-0.0575146	0.778899	0.859005	no	NA	no	no
Al_scaffold_0001_3394	Al_scaffold_0001_3394	N0.HOG0005108	protein prenyltransferase alpha subunit repeat-containing protein 1-like	Arabidopsis_lyrata	515.43	0.642761	0.0179921	0.0426803	yes	NA	no	no
fgenesh1_pm_C_scaffold_1000833	fgenesh1_pm.C_scaffold_1000833	N0.HOG0005108	protein prenyltransferase alpha subunit repeat-containing protein 1-like	Arabidopsis_lyrata	270.865	0.347428	0.149059	0.245212	no	NA	no	no
fgenesh2_kg_1__3449__AT1G10095_1	fgenesh2_kg.1__3449__AT1G10095.1	N0.HOG0005108	protein prenyltransferase alpha subunit repeat-containing protein 1-like	Arabidopsis_lyrata	28.0891	-0.414569	0.536897	0.649919	no	NA	no	no
fgenesh1_pg_C_scaffold_1000849	fgenesh1_pg.C_scaffold_1000849	N0.HOG0005108	protein prenyltransferase alpha subunit repeat-containing protein 1-like	Arabidopsis_lyrata	0.932273	-3.45438	0.38283	NA	no	NA	no	no
AT1G10095	AT1G10095	N0.HOG0005108	protein prenyltransferase alpha subunit repeat-containing protein 1-like	Arabidopsis_thaliana	175.9	0.585366	0.0332247	0.147415	no	NA	no	no
GSBRNA2T00070953001	GSBRNA2T00070953001	N0.HOG0005108	protein prenyltransferase alpha subunit repeat-containing protein 1-like	Brassica_napus	7.59053	-0.931067	0.200183	0.393875	no	NA	no	no
GSBRNA2T00041918001	GSBRNA2T00041918001	N0.HOG0005108	protein prenyltransferase alpha subunit repeat-containing protein 1-like	Brassica_napus	0	NA	NA	NA	no	NA	no	no
EUTSA_v10000880mg	EUTSA_v10000880mg	N0.HOG0005108	protein prenyltransferase alpha subunit repeat-containing protein 1-like	Eutrema_salsugineum	287.447	0.534582	0.00762227	0.0244738	yes	NA	no	no
Al_scaffold_0002_1083	Al_scaffold_0002_1083	N0.HOG0005124	mRNA export factor GLE1	Arabidopsis_lyrata	81.5727	1.69807	8.22075e-05	0.000386136	yes	NA	candidate_gene_set	only_both_tol_up
scaffold_101463_1	scaffold_101463.1	N0.HOG0005124	mRNA export factor GLE1	Arabidopsis_lyrata	190.48	1.42453	2.73513e-06	1.82434e-05	yes	NA	candidate_gene_set	only_both_tol_up			3	the duplicates are very fragmented. One of the fragmmented duplicates is also regulated. Hence, it is real. One is not expressed.		mRNA export factor GLE1, protein transport, AT1G13120: “is required for embryogenesis and seed viability in Arabidopsis” (Braud et al., 2012)
fgenesh1_pg_C_scaffold_6002946	fgenesh1_pg.C_scaffold_6002946	N0.HOG0005124	mRNA export factor GLE1	Arabidopsis_lyrata	0	NA	NA	NA	no	NA	candidate_gene_set	only_both_tol_up
AT1G13120	AT1G13120	N0.HOG0005124	mRNA export factor GLE1	Arabidopsis_thaliana	347.099	0.736346	0.0192052	0.107725	no	NA	candidate_gene_set	only_both_tol_up
GSBRNA2T00090468001	GSBRNA2T00090468001	N0.HOG0005124	mRNA export factor GLE1	Brassica_napus	36.5866	-0.0793751	0.827151	0.910859	no	NA	candidate_gene_set	only_both_tol_up
GSBRNA2T00035496001	GSBRNA2T00035496001	N0.HOG0005124	mRNA export factor GLE1	Brassica_napus	24.8904	-0.535534	0.192558	0.383946	no	NA	candidate_gene_set	only_both_tol_up
EUTSA_v10001133mg	EUTSA_v10001133mg	N0.HOG0005124	mRNA export factor GLE1	Eutrema_salsugineum	0.601235	2.37782	0.548723	NA	no	NA	candidate_gene_set	only_both_tol_up
EUTSA_v10007079mg	EUTSA_v10007079mg	N0.HOG0005124	mRNA export factor GLE1	Eutrema_salsugineum	432.347	0.788535	5.54834e-05	0.000368294	yes	NA	candidate_gene_set	only_both_tol_up
Al_scaffold_0002_1113	Al_scaffold_0002_1113	N0.HOG0005125	Methionyl-tRNA formyltransferase	Arabidopsis_lyrata	73.1382	0.765802	0.0319838	0.0698342	yes	NA	no	no
Al_scaffold_0002_1236	Al_scaffold_0002_1236	N0.HOG0005125	Methionyl-tRNA formyltransferase	Arabidopsis_lyrata	56.3954	0.368172	0.325233	0.447213	no	NA	no	no
Al_scaffold_0002_1243	Al_scaffold_0002_1243	N0.HOG0005125	Methionyl-tRNA formyltransferase	Arabidopsis_lyrata	100.755	-0.798054	0.0249387	0.0565538	yes	NA	no	no
scaffold_201253_1	scaffold_201253.1	N0.HOG0005125	Methionyl-tRNA formyltransferase	Arabidopsis_lyrata	253.61	-0.817049	0.000446817	0.0017456	yes	NA	no	no
AT1G66520	AT1G66520	N0.HOG0005125	Methionyl-tRNA formyltransferase	Arabidopsis_thaliana	280.127	-0.649093	0.00986544	0.0728084	yes	NA	no	no
GSBRNA2T00102198001	GSBRNA2T00102198001	N0.HOG0005125	Methionyl-tRNA formyltransferase	Brassica_napus	9.37025	0.21712	0.735058	0.862366	no	NA	no	no
GSBRNA2T00060117001	GSBRNA2T00060117001	N0.HOG0005125	Methionyl-tRNA formyltransferase	Brassica_napus	19.5558	-0.975833	0.0316796	0.0987927	yes	NA	no	no
EUTSA_v10019000mg	EUTSA_v10019000mg	N0.HOG0005125	Methionyl-tRNA formyltransferase	Eutrema_salsugineum	188.075	-0.538644	0.0384161	0.0917999	yes	NA	no	no
scaffold_201066_1	scaffold_201066.1	N0.HOG0005145	ATP synthase subunit beta, chloroplastic	Arabidopsis_lyrata	46.5531	-0.344753	0.573711	0.682201	no	NA	no	no
Al_scaffold_0002_956	Al_scaffold_0002_956	N0.HOG0005145	ATP synthase subunit beta, chloroplastic	Arabidopsis_lyrata	177.897	-0.774977	0.010974	0.0280543	yes	NA	no	no
fgenesh2_kg_2__731__ATCG00480_1	fgenesh2_kg.2__731__ATCG00480.1	N0.HOG0005145	ATP synthase subunit beta, chloroplastic	Arabidopsis_lyrata	0	NA	NA	NA	no	NA	no	no
ATCG00480	ATCG00480	N0.HOG0005145	ATP synthase subunit beta, chloroplastic	Arabidopsis_thaliana	527.343	-1.04512	0.0520695	0.187595	no	NA	no	no
GSBRNA2T00106254001	GSBRNA2T00106254001	N0.HOG0005145	ATP synthase subunit beta, chloroplastic	Brassica_napus	109.826	1.94635	0.221512	0.421108	no	NA	no	no
GSBRNA2T00066465001	GSBRNA2T00066465001	N0.HOG0005145	ATP synthase subunit beta, chloroplastic	Brassica_napus	147.124	0.71946	0.000121918	0.000755514	yes	NA	no	no
GSBRNA2T00108800001	GSBRNA2T00108800001	N0.HOG0005145	ATP synthase subunit beta, chloroplastic	Brassica_napus	147.124	0.71946	0.000121918	0.000755514	yes	NA	no	no
EUTSA_v10011087mg	EUTSA_v10011087mg	N0.HOG0005145	ATP synthase subunit beta, chloroplastic	Eutrema_salsugineum	1956.89	-1.45049	5.65879e-10	1.30554e-08	yes	NA	no	no
scaffold_104082_1	scaffold_104082.1	N0.HOG0005161	Phosphatidylinositol 4-phosphate 5-kinase 1	Arabidopsis_lyrata	97.9471	1.67188	1.11157e-06	8.02086e-06	yes	NA	no	no
Al_scaffold_0003_3480	Al_scaffold_0003_3480	N0.HOG0005161	Phosphatidylinositol 4-phosphate 5-kinase 1	Arabidopsis_lyrata	116.242	1.55869	1.73731e-06	1.20289e-05	yes	NA	no	no
fgenesh1_pg_C_scaffold_2002024	fgenesh1_pg.C_scaffold_2002024	N0.HOG0005161	Phosphatidylinositol 4-phosphate 5-kinase 1	Arabidopsis_lyrata	107.59	-0.610924	0.0606475	0.11832	no	NA	no	no
AT1G77660	AT1G77660	N0.HOG0005161	Phosphatidylinositol 4-phosphate 5-kinase 1	Arabidopsis_thaliana	288.024	-1.2004	0.0222625	0.116908	no	NA	no	no
GSBRNA2T00065732001	GSBRNA2T00065732001	N0.HOG0005161	Phosphatidylinositol 4-phosphate 5-kinase 1	Brassica_napus	20.1856	0.138253	0.748475	0.871028	no	NA	no	no
GSBRNA2T00080308001	GSBRNA2T00080308001	N0.HOG0005161	Phosphatidylinositol 4-phosphate 5-kinase 1	Brassica_napus	4.64766	-0.297915	0.736206	0.863208	no	NA	no	no
GSBRNA2T00131826001	GSBRNA2T00131826001	N0.HOG0005161	(rape) hypothetical protein	Brassica_napus	0	NA	NA	NA	no	NA	no	no
EUTSA_v10018575mg	EUTSA_v10018575mg	N0.HOG0005161	Phosphatidylinositol 4-phosphate 5-kinase 1	Eutrema_salsugineum	129.712	0.18226	0.454453	0.598942	no	NA	no	no
scaffold_801763_1	scaffold_801763.1	N0.HOG0005168	Calcium-transporting ATPase 8, plasma membrane-type	Arabidopsis_lyrata	23.4492	1.95543	0.00135997	0.00463659	yes	NA	no	no
scaffold_801756_1	scaffold_801756.1	N0.HOG0005168	Calcium-transporting ATPase	Arabidopsis_lyrata	319.511	1.23859	1.10146e-07	9.81077e-07	yes	NA	no	no
Al_scaffold_0004_1063	Al_scaffold_0004_1063	N0.HOG0005168	Calcium-transporting ATPase	Arabidopsis_lyrata	0	NA	NA	NA	no	NA	no	no
scaffold_801764_1	scaffold_801764.1	N0.HOG0005168	Calcium-transporting ATPase 10, plasma membrane-type	Arabidopsis_lyrata	0	NA	NA	NA	no	NA	no	no
AT5G53010	AT5G53010	N0.HOG0005168	Calcium-transporting ATPase	Arabidopsis_thaliana	280.136	1.21269	0.000451156	0.00900247	yes	NA	no	no
GSBRNA2T00066498001	GSBRNA2T00066498001	N0.HOG0005168	Calcium-transporting ATPase	Brassica_napus	1.19927	2.59001	0.179873	NA	no	NA	no	no
GSBRNA2T00066497001	GSBRNA2T00066497001	N0.HOG0005168	Calcium-transporting ATPase	Brassica_napus	5.9793	0.584661	0.544275	0.73622	no	NA	no	no
EUTSA_v10012578mg	EUTSA_v10012578mg	N0.HOG0005168	Calcium-transporting ATPase	Eutrema_salsugineum	754.724	0.448766	0.00405996	0.0145108	yes	NA	no	no
fgenesh1_pg_C_scaffold_4000762	fgenesh1_pg.C_scaffold_4000762	N0.HOG0005184	Cytochrome c oxidase subunit	Arabidopsis_lyrata	0.890429	1.87125	0.542551	NA	no	NA	no	no
fgenesh1_pm_C_scaffold_4001631	fgenesh1_pm.C_scaffold_4001631	N0.HOG0005184	Cytochrome C oxidase subunit	Arabidopsis_lyrata	402.812	0.733036	0.00084751	0.00306392	yes	NA	no	no
Al_scaffold_0004_980	Al_scaffold_0004_980	N0.HOG0005184	Binding protein	Arabidopsis_lyrata	0.204803	0.731358	0.857754	NA	no	NA	no	no
scaffold_603315_1	scaffold_603315.1	N0.HOG0005184	Cytochrome C oxidase subunit	Arabidopsis_lyrata	23.3199	-1.26724	0.0260809	0.0586557	yes	NA	no	no
AT2G38780	AT2G38780	N0.HOG0005184	Cytochrome C oxidase subunit	Arabidopsis_thaliana	841.016	-0.0293676	0.92004	0.953275	no	NA	no	no
GSBRNA2T00079103001	GSBRNA2T00079103001	N0.HOG0005184	Cytochrome C oxidase subunit	Brassica_napus	306.186	0.329401	0.00442567	0.0191275	yes	NA	no	no
GSBRNA2T00124817001	GSBRNA2T00124817001	N0.HOG0005184	Cytochrome C oxidase subunit	Brassica_napus	281.252	-0.214134	0.0719951	0.187588	no	NA	no	no
EUTSA_v10016593mg	EUTSA_v10016593mg	N0.HOG0005184	Cytochrome C oxidase subunit	Eutrema_salsugineum	572.52	0.142089	0.38889	0.535921	no	NA	no	no
fgenesh2_kg_5__1250__AT3G49000_1	fgenesh2_kg.5__1250__AT3G49000.1	N0.HOG0005205	DNA-directed RNA polymerase III subunit RPC3	Arabidopsis_lyrata	879.936	0.861652	7.59554e-07	5.6905e-06	yes	1	candidate_gene_set	only_both_tol_up			1	MSA ok. (530 bp). Check baseMean of the other duplicates: the other Alyrata are not or really low expressed. The other Eutrema is expressed.		AT3G49000: DNA-directed RNA polymerase III subunit RPC3. Review article about DNA-dependent pols in plants (from 2023, https://doi.org/10.1093/plcell/koad195)
fgenesh1_pm_C_scaffold_6002336	fgenesh1_pm.C_scaffold_6002336	N0.HOG0005205	DNA-directed RNA polymerase III subunit RPC3	Arabidopsis_lyrata	18.7397	-0.530487	0.449169	0.569785	no	1	candidate_gene_set	only_both_tol_up
Al_scaffold_0005_398	Al_scaffold_0005_398	N0.HOG0005205	DNA-directed RNA polymerase III subunit RPC3	Arabidopsis_lyrata	0	NA	NA	NA	no	0.000249946	candidate_gene_set	only_both_tol_up
AT3G49000	AT3G49000	N0.HOG0005205	DNA-directed RNA polymerase III subunit RPC3	Arabidopsis_thaliana	294.614	0.425778	0.280693	0.475574	no	0.74825	candidate_gene_set	only_both_tol_up
GSBRNA2T00145852001	GSBRNA2T00145852001	N0.HOG0005205	DNA-directed RNA polymerase III subunit RPC3	Brassica_napus	25.0432	-0.287445	0.471238	0.677401	no	1	candidate_gene_set	only_both_tol_up
GSBRNA2T00064891001	GSBRNA2T00064891001	N0.HOG0005205	DNA-directed RNA polymerase III subunit RPC3	Brassica_napus	49.6232	-0.302624	0.317869	0.532098	no	1	candidate_gene_set	only_both_tol_up
EUTSA_v10003189mg	EUTSA_v10003189mg	N0.HOG0005205	DNA-directed RNA polymerase III subunit RPC3	Eutrema_salsugineum	185.036	0.819984	0.000721999	0.00337053	yes	1	candidate_gene_set	only_both_tol_up
EUTSA_v10010290mg	EUTSA_v10010290mg	N0.HOG0005205	DNA-directed RNA polymerase III subunit RPC3	Eutrema_salsugineum	328.447	0.0914707	0.604037	0.729352	no	1	candidate_gene_set	only_both_tol_up
fgenesh1_pm_C_scaffold_1000118	fgenesh1_pm.C_scaffold_1000118	N0.HOG0005221	Translocase of chloroplast 33, chloroplastic	Arabidopsis_lyrata	1875.52	0.0332821	0.865313	0.908528	no	1	candidate_gene_set	no
Al_scaffold_0006_2264	Al_scaffold_0006_2264	N0.HOG0005221	Translocase of chloroplast 33, chloroplastic	Arabidopsis_lyrata	91.4661	-0.309259	0.354759	0.476276	no	0.0203031	candidate_gene_set	no
AT1G02280	AT1G02280	N0.HOG0005221	Translocase of chloroplast 33, chloroplastic	Arabidopsis_thaliana	1962.26	-0.184605	0.565174	0.7161	no	1	candidate_gene_set	no
GSBRNA2T00150481001	GSBRNA2T00150481001	N0.HOG0005221	Translocase of chloroplast 33, chloroplastic	Brassica_napus	69.489	0.0201343	0.940786	0.969684	no	0.835872	candidate_gene_set	no
GSBRNA2T00016674001	GSBRNA2T00016674001	N0.HOG0005221	Translocase of chloroplast 33, chloroplastic	Brassica_napus	140.654	-0.200388	0.24623	0.452306	no	1	candidate_gene_set	no
EUTSA_v10017808mg	EUTSA_v10017808mg	N0.HOG0005221	Translocase of chloroplast 33, chloroplastic	Eutrema_salsugineum	387.384	0.611105	0.00123798	0.00533793	yes	4.83232e-08	candidate_gene_set	no		Problem			2 of 3 Es genes are fragmented, also the pos. sel. Gene. 1 out of 2 in Alyrata are fragmented. BAD alignment = probably low confidence of test for pos. Sel. the first deletion is not true, annotation error. The second, I don’t know, see notes document.
EUTSA_v10008935mg	EUTSA_v10008935mg	N0.HOG0005221	Translocase of chloroplast 33, chloroplastic	Eutrema_salsugineum	111.909	0.218825	0.447669	0.592296	no	1.60951e-05	candidate_gene_set	no
EUTSA_v10008332mg	EUTSA_v10008332mg	N0.HOG0005221	Translocase of chloroplast 33, chloroplastic	Eutrema_salsugineum	2319.51	-0.290395	0.0198627	0.0536513	yes	1	candidate_gene_set	no
fgenesh2_kg_120__2__AT2G32980_1	fgenesh2_kg.120__2__AT2G32980.1	N0.HOG0005253	AUGMIN subunit 2	Arabidopsis_lyrata	100.456	-3.64108	0.00172581	0.0057021	yes	1	no	no
fgenesh1_pg_C_scaffold_7002897	fgenesh1_pg.C_scaffold_7002897	N0.HOG0005253	AUGMIN subunit 2	Arabidopsis_lyrata	1.30518	-3.94016	0.283406	0.403954	no	1	no	no
Al_scaffold_0007_3376	Al_scaffold_0007_3376	N0.HOG0005253	AUGMIN subunit 2	Arabidopsis_lyrata	0	NA	NA	NA	no	1	no	no
fgenesh1_pg_C_scaffold_4001397	fgenesh1_pg.C_scaffold_4001397	N0.HOG0005253	AUGMIN subunit 2	Arabidopsis_lyrata	0	NA	NA	NA	no	1	no	no
AT2G32980	AT2G32980	N0.HOG0005253	AUGMIN subunit 2	Arabidopsis_thaliana	603.661	-0.721112	0.133305	0.313937	no	1	no	no
GSBRNA2T00141997001	GSBRNA2T00141997001	N0.HOG0005253	AUGMIN subunit 2	Brassica_napus	16.0802	0.181324	0.716716	0.851597	no	1	no	no
GSBRNA2T00132236001	GSBRNA2T00132236001	N0.HOG0005253	AUGMIN subunit 2	Brassica_napus	28.2222	-0.591978	0.104973	0.248421	no	1	no	no
EUTSA_v10016881mg	EUTSA_v10016881mg	N0.HOG0005253	AUGMIN subunit 2	Eutrema_salsugineum	365.96	-0.213018	0.27945	0.422033	no	1	no	no
fgenesh2_kg_6__25__AT5G01750_2	fgenesh2_kg.6__25__AT5G01750.2	N0.HOG0005262	Protein LURP-one-related 15	Arabidopsis_lyrata	2940.72	0.158676	0.326243	0.448148	no	NA	candidate_gene_set	no
Al_scaffold_0008_1107	Al_scaffold_0008_1107	N0.HOG0005262	Protein LURP-one-related 15	Arabidopsis_lyrata	0.994959	-3.54321	0.370344	0.491969	no	NA	candidate_gene_set	no
AT5G01750	AT5G01750	N0.HOG0005262	Protein LURP-one-related 15	Arabidopsis_thaliana	6018.18	0.30601	0.403144	0.583924	no	NA	candidate_gene_set	no
GSBRNA2T00119541001	GSBRNA2T00119541001	N0.HOG0005262	Protein LURP-one-related 15	Brassica_napus	371.992	-0.313151	0.00220624	0.0103917	yes	NA	candidate_gene_set	no
EUTSA_v10026215mg	EUTSA_v10026215mg	N0.HOG0005262	Protein LURP-one-related 15	Eutrema_salsugineum	8588.91	-0.809825	9.18997e-06	7.75769e-05	yes	NA	candidate_gene_set	no
EUTSA_v10025938mg	EUTSA_v10025938mg	N0.HOG0005262	Protein LURP-one-related 15	Eutrema_salsugineum	214.049	-0.994	1.2134e-05	9.88006e-05	yes	NA	candidate_gene_set	no
EUTSA_v10014621mg	EUTSA_v10014621mg	N0.HOG0005262	Protein LURP-one-related 15	Eutrema_salsugineum	4091.42	-1.06118	6.56629e-13	2.79858e-11	yes	NA	candidate_gene_set	no
EUTSA_v10026191mg	EUTSA_v10026191mg	N0.HOG0005262	Protein LURP-one-related 15	Eutrema_salsugineum	3.37794	-5.53869	0.0121321	0.0357763	yes	NA	candidate_gene_set	no
Al_scaffold_0008_2218	Al_scaffold_0008_2218	N0.HOG0005269	DUF295 domain-containing protein	Arabidopsis_lyrata	0.111395	0.731358	0.857754	NA	no	1	no	no
fgenesh1_pm_C_scaffold_8001215	fgenesh1_pm.C_scaffold_8001215	N0.HOG0005269	DUF295 domain-containing protein	Arabidopsis_lyrata	50.9216	-0.735364	0.0645708	0.124679	no	0.354727	no	no
scaffold_602271_1	scaffold_602271.1	N0.HOG0005269	DUF295 domain-containing protein	Arabidopsis_lyrata	777.718	-0.842491	0.000190914	0.000821123	yes	1	no	no
scaffold_802334_1	scaffold_802334.1	N0.HOG0005269	DUF295 domain-containing protein	Arabidopsis_lyrata	0	NA	NA	NA	no	1	no	no
AT5G55440	AT5G55440	N0.HOG0005269	DUF295 domain-containing protein	Arabidopsis_thaliana	1.30587	0.0362262	0.98599	0.991566	no	1	no	no
AT5G67040	AT5G67040	N0.HOG0005269	DUF295 domain-containing protein	Arabidopsis_thaliana	0	NA	NA	NA	no	0.672426	no	no
GSBRNA2T00028014001	GSBRNA2T00028014001	N0.HOG0005269	DUF295 domain-containing protein	Brassica_napus	0.81246	-1.77314	0.476255	NA	no	1	no	no
EUTSA_v10013918mg	EUTSA_v10013918mg	N0.HOG0005269	DUF295 domain-containing protein	Eutrema_salsugineum	218.127	0.0685396	0.814366	0.883389	no	1	no	no
scaffold_7100005_1	scaffold_7100005.1	N0.HOG0005272	Two-component response regulator-like APRR3	Arabidopsis_lyrata	0.409605	1.99455	0.619012	NA	no	NA	no	no
fgenesh2_kg_8__1964__AT5G60100_1	fgenesh2_kg.8__1964__AT5G60100.1	N0.HOG0005272	Two-component response regulator-like APRR3	Arabidopsis_lyrata	1339.1	0.784297	0.000257097	0.00106896	yes	NA	no	no
Al_scaffold_0008_2510	Al_scaffold_0008_2510	N0.HOG0005272	Two-component response regulator-like APRR3	Arabidopsis_lyrata	28.3789	0.645911	0.225809	0.340622	no	NA	no	no
AT5G60100	AT5G60100	N0.HOG0005272	Two-component response regulator-like APRR3	Arabidopsis_thaliana	1549.87	1.06805	0.0738589	0.22724	no	NA	no	no
GSBRNA2T00133143001	GSBRNA2T00133143001	N0.HOG0005272	Two-component response regulator-like APRR3	Brassica_napus	23.1398	-1.07305	0.0123437	0.0456603	yes	NA	no	no
GSBRNA2T00047902001	GSBRNA2T00047902001	N0.HOG0005272	Two-component response regulator-like APRR3	Brassica_napus	16.0085	-1.76511	0.00121	0.00608942	yes	NA	no	no
GSBRNA2T00001476001	GSBRNA2T00001476001	N0.HOG0005272	Two-component response regulator-like APRR3	Brassica_napus	0	NA	NA	NA	no	NA	no	no
EUTSA_v10013099mg	EUTSA_v10013099mg	N0.HOG0005272	Two-component response regulator-like APRR3	Eutrema_salsugineum	2882.35	0.371399	0.0235781	0.0617641	yes	NA	no	no
Al_scaffold_0008_473	Al_scaffold_0008_473	N0.HOG0005275	Alpha-barbatene synthase	Arabidopsis_lyrata	0.997755	-2.27672	0.51477	0.629899	no	NA	candidate_gene_set	no
fgenesh1_pm_C_scaffold_8000274	fgenesh1_pm.C_scaffold_8000274	N0.HOG0005275	Alpha-barbatene synthase	Arabidopsis_lyrata	24.6742	-7.209	0.0164141	0.039466	yes	NA	candidate_gene_set	no
fgenesh1_pg_C_scaffold_90000001	fgenesh1_pg.C_scaffold_90000001	N0.HOG0005275	Alpha-barbatene synthase	Arabidopsis_lyrata	0	NA	NA	NA	no	NA	candidate_gene_set	no
AT5G44630	AT5G44630	N0.HOG0005275	Alpha-barbatene synthase	Arabidopsis_thaliana	52.7944	2.40758	0.000121865	0.00324035	yes	NA	candidate_gene_set	no
GSBRNA2T00011947001	GSBRNA2T00011947001	N0.HOG0005275	Alpha-barbatene synthase	Brassica_napus	47.8009	0.471849	0.102093	0.243318	no	NA	candidate_gene_set	no
GSBRNA2T00038073001	GSBRNA2T00038073001	N0.HOG0005275	Alpha-barbatene synthase	Brassica_napus	9.60669	0.130126	0.932366	0.966445	no	NA	candidate_gene_set	no
EUTSA_v10001228mg	EUTSA_v10001228mg	N0.HOG0005275	Alpha-barbatene synthase	Eutrema_salsugineum	0.182683	-1.64152	0.687472	NA	no	NA	candidate_gene_set	no
EUTSA_v10001108mg	EUTSA_v10001108mg	N0.HOG0005275	Alpha-barbatene synthase	Eutrema_salsugineum	0	NA	NA	NA	no	NA	candidate_gene_set	no
scaffold_302865_1	scaffold_302865.1	N0.HOG0005324	Transcription factor FAMA	Arabidopsis_lyrata	0.699877	1.51625	0.648685	NA	no	0	candidate_gene_set	no
scaffold_302925_1	scaffold_302925.1	N0.HOG0005324	Transcription factor FAMA	Arabidopsis_lyrata	478.928	0.0118931	0.950282	0.966597	no	1	candidate_gene_set	no
fgenesh1_pg_C_scaffold_3002385	fgenesh1_pg.C_scaffold_3002385	N0.HOG0005324	Transcription factor FAMA	Arabidopsis_lyrata	0	NA	NA	NA	no	0	candidate_gene_set	no
AT3G24140	AT3G24140	N0.HOG0005324	Transcription factor FAMA	Arabidopsis_thaliana	344.025	0.195628	0.600579	0.743541	no	1	candidate_gene_set	no
GSBRNA2T00158357001	GSBRNA2T00158357001	N0.HOG0005324	Transcription factor FAMA	Brassica_napus	238.418	0.335341	0.0227054	0.0754736	yes	1	candidate_gene_set	no
GSBRNA2T00154882001	GSBRNA2T00154882001	N0.HOG0005324	Transcription factor FAMA	Brassica_napus	233.322	-0.385782	0.00297778	0.0135205	yes	1	candidate_gene_set	no
EUTSA_v10002990mg	EUTSA_v10002990mg	N0.HOG0005324	Transcription factor FAMA	Eutrema_salsugineum	0.961977	3.05352	0.40932	NA	no	0.0154516	candidate_gene_set	no
EUTSA_v10002558mg	EUTSA_v10002558mg	N0.HOG0005324	Transcription factor FAMA	Eutrema_salsugineum	704.656	0.372573	0.0357416	0.086722	yes	1	candidate_gene_set	no
fgenesh1_pg_C_scaffold_580000001	fgenesh1_pg.C_scaffold_580000001	N0.HOG0005328	Vps54_N domain-containing protein	Arabidopsis_lyrata	20.476	2.15826	0.0112917	0.0287393	yes	NA	no	no
fgenesh2_kg_4__776__AT2G27900_2	fgenesh2_kg.4__776__AT2G27900.2	N0.HOG0005328	syndetin-like isoform X1	Arabidopsis_lyrata	960.262	1.24649	3.09568e-09	3.6586e-08	yes	NA	no	no
fgenesh1_pg_C_scaffold_4000202	fgenesh1_pg.C_scaffold_4000202	N0.HOG0005328	syndetin-like isoform X1	Arabidopsis_lyrata	398.828	1.11667	1.69708e-08	1.74582e-07	yes	NA	no	no
AT2G27900	AT2G27900	N0.HOG0005328	syndetin-like isoform X1	Arabidopsis_thaliana	1186.67	0.827823	0.0735693	0.226663	no	NA	no	no
GSBRNA2T00008700001	GSBRNA2T00008700001	N0.HOG0005328	syndetin-like isoform X1	Brassica_napus	40.6614	0.20284	0.560569	0.748366	no	NA	no	no
GSBRNA2T00047300001	GSBRNA2T00047300001	N0.HOG0005328	syndetin-like isoform X1	Brassica_napus	60.9014	0.0572306	0.81983	0.90659	no	NA	no	no
GSBRNA2T00138830001	GSBRNA2T00138830001	N0.HOG0005328	syndetin-like isoform X1	Brassica_napus	237.988	0.0438588	0.737472	0.864039	no	NA	no	no
EUTSA_v10016162mg	EUTSA_v10016162mg	N0.HOG0005328	syndetin-like isoform X1	Eutrema_salsugineum	1892.29	0.527043	0.000106803	0.000651012	yes	NA	no	no
scaffold_402739_1	scaffold_402739.1	N0.HOG0005338	Mitochondrial glycoprotein	Arabidopsis_lyrata	490.984	0.20367	0.787902	0.851575	no	1	no	no
fgenesh1_pm_C_scaffold_772000001	fgenesh1_pm.C_scaffold_772000001	N0.HOG0005338	Mitochondrial glycoprotein	Arabidopsis_lyrata	48.1335	-9.14661	0.0192517	0.0452316	yes	1	no	no
fgenesh1_pg_C_scaffold_4002100	fgenesh1_pg.C_scaffold_4002100	N0.HOG0005338	Mitochondrial glycoprotein family protein	Arabidopsis_lyrata	0	NA	NA	NA	no	0.0236225	no	no
scaffold_402737_1	scaffold_402737.1	N0.HOG0005338	Mitochondrial glycoprotein family protein	Arabidopsis_lyrata	0	NA	NA	NA	no	0.776773	no	no
AT2G39795	AT2G39795	N0.HOG0005338	Mitochondrial glycoprotein family protein	Arabidopsis_thaliana	370.221	-0.681596	0.00235162	0.0287537	yes	1	no	no
GSBRNA2T00116810001	GSBRNA2T00116810001	N0.HOG0005338	Mitochondrial glycoprotein	Brassica_napus	8.50134	-0.040162	0.952257	0.975151	no	1	no	no
GSBRNA2T00012576001	GSBRNA2T00012576001	N0.HOG0005338	Mitochondrial glycoprotein family protein	Brassica_napus	19.8312	-0.508608	0.243901	0.44929	no	1	no	no
EUTSA_v10017139mg	EUTSA_v10017139mg	N0.HOG0005338	Mitochondrial glycoprotein	Eutrema_salsugineum	395.554	-0.436111	0.0178952	0.0492984	yes	1	no	no
fgenesh2_kg_3__2002__AT3G18100_1	fgenesh2_kg.3__2002__AT3G18100.1	N0.HOG0005364	MYB family transcription factor	Arabidopsis_lyrata	147.603	1.26276	0.0014659	0.00495386	yes	NA	no	no
scaffold_703601_1	scaffold_703601.1	N0.HOG0005364	MYB4R1	Arabidopsis_lyrata	3.4836	0.224835	0.884123	0.922451	no	NA	no	no
[truncated: 4,045 more rows]

## Sheet: Column headers
Protein.Accession_separator_edited = gene ID, where all "." in gene IDs are replaced by "_"
Protein.Accession = gene ID
HOG = see above
Human.Readable.Description = function predicted by AHRD for this gene
species = plant species
baseMean = base mean expression of the gene as calculated by DESeq2 over all samples
log2FoldChange = log2(FoldChange) of the expression of the gene between the drought and the control samples as calculated by DESeq2
pvalue = p-value of fold change as calculated by DESeq2
padj = multipe testing corrected pvalue of fold change as calculated by DESeq2
significant = if pajd <= 0.1 = yes, else = no
selection_pvalue = multiple testing corrected p-value per gene of the test for signatures of diversifying selection produced by the workflow in https://github.com/caroue/phd-selection.
Candidate_Gene_Set = If the HOG is part of the Set of Candidate Genes "candidate_gene_set", else "no"
Only_both_tol_up = If the HOG is part of the subset of the Candidate Genes which are only up regulated in both tolerant species "only_both_tol_up", else "no"
Subfunctionalization = manual note on wether any of the criteria "subfunctionalization" is met for this gene, i.e. if exactly one gene from the expanded species is up regulated or exactly one gene from the expanded species is down reglated or at least one gene from the expanded species is up and at least one other gene from the expanded species is down regulated in this HOG.
Prio_Selection = 0-3 = 0 is most interesting HOG after manual inspection and 3 is less interesting HOG after manual inspection, also refer to "Notes"; Problem = treat the prediction of this candidate gene as such with care because we detected problems mentioned in "Notes" in the assignment of the HOG or the alignment of the sequences or the expression of the duplicate genes; Real duplicate but ca…
Prio_focus_set = 1-3 = 1 is most interesting HOG after manual inspection and 3 is less interesting HOG after manual inspection, also refer to "Notes_focus_set"
Notes_focus_set = Notes taken during manual inspection of the HOGs within the focus set of HOGs which are only expanded in both tolerant species and only up regulated in both tolerant species
Notes_Selection = Notes taken during manual inspection of the HOGs within the candidate gene sets which are either expanded in Alyrata and have a DEG from Alyrata under diversifying selection or expanded in Eutrema and have a DEG from Eutrema under diversifying selection.
Notes_on_function_focus_set = Notes regarding the function of the gene within the focus set of HOGs which are only expanded in both tolerant species and only up regulated in both tolerant species
Notes_on_function_Selection = Notes regarding the function of the gene within the candidate gene sets which are either expanded in Alyrata and have a DEG from Alyrata under diversifying selection or expanded in Eutrema and have a DEG from Eutrema under diversifying selection.
