# Supplementary material for: Integrating differential expression under drought with gene family expansion unique to drought-tolerant species prioritizes candidate genes for drought adaptation in Brassicaceae species
Source: BMC Genomics. 2025 Jun 19;26:571. doi: 10.1186/s12864-025-11737-0 (PMC12180157; doi:10.1186/s12864-025-11737-0)
Supplement: Supplementary file 3 — Supplementary Material 3 [file 12864_2025_11737_MOESM3_ESM.zip]

Archive with 9 entries (8 files):
- Scripts/
- Scripts/Selection_overrepresentation_v04_with_corrected_pvalues.pdf
- Scripts/Selection_overrepresentation_v04_with_corrected_pvalues.Rmd
- Scripts/Analysis_expression_pattern_per_OG_only_at_least_2_sig.R
- Scripts/Analysis_A2TEA_output_with_Selection_v04_with_corrected_pvalues.R
- Scripts/normalize.sh
- Scripts/filter_min100aa.sh
- Scripts/Analysis_A2TEA_output.R
- Scripts/merge_all_info_of_candidate_gene_families.R
