# Supplementary material for: Integrating differential expression under drought with gene family expansion unique to drought-tolerant species prioritizes candidate genes for drought adaptation in Brassicaceae species
Source: BMC Genomics. 2025 Jun 19;26:571. doi: 10.1186/s12864-025-11737-0 (PMC12180157; doi:10.1186/s12864-025-11737-0)
Supplement: Supplementary file 3 — Supplementary Material 3 [file 12864_2025_11737_MOESM3_ESM.zip › Scripts/normalize.sh]

#!/bin/bash

#normalize.sh

WDIR=/data/home/uebermuth/fdi_genofam_mount/uebermuth/brassicaceae-drought/Genomic_Data_BR-dr-03/min100aa/
OUTDIR=${WDIR}/normalized
cd $WDIR
#mkdir $OUTDIR
raw=$(ls *.fa)

for f in $raw; do
        var=${f%.fa}
#	echo "${var}"
        gatk NormalizeFasta -I $f -O ${OUTDIR}/${var}_norm.fa
done;
